# Supplementary material for: Monolithically integrated micro-supercapacitors with high areal number density produced by surface adhesive-directed electrolyte assembly
Source: Nat Commun. 2024 Apr 2;15:2850. doi: 10.1038/s41467-024-47216-5 (PMC10987489; doi:10.1038/s41467-024-47216-5)
Supplement: Supplementary file 11 — Source Data [file 41467_2024_47216_MOESM11_ESM.xlsx]

## Sheet: Figure 3
Figure 3b									Figure 3c											Figure 3d				Figure 3e			Figure 3e inset					Figure 3f							Figure 3g
0.15 mA cm-2		0.23		0.38		0.62			0.77		1.54		2.31		3.08		3.85										initial 3 cycles		last 3 cycles			EMImBF4 GCD		20 mol kg-1 LiCl GCD		1 mol L-1 H2SO4 GCD			EMImBF4		20 mol kg-1 LiCl		1 mol L-1 H2SO4
time (s)	voltage (V)	time (s)	voltage (V)	time (s)	voltage (V)	time (s)	voltage (V)		time (s)	voltage (V)	time (s)	voltage (V)	time (s)	voltage (V)	time (s)	voltage (V)	time (s)	voltage (V)		Current density (mA cm-2)	Areal capacitance (mF cm-2)	Coulomb efficiency (%)		Cycle number	Capacitance retention (%)		time (s)	voltage (V)	time (s)	voltage (V)		time (s)	voltage (V)	time (s)	voltage (V)	time (s)	voltage (V)			Areal capacitance (mF cm-2)		Areal capacitance (mF cm-2)		Areal capacitance (mF cm-2)		Coulomb efficiency (%)
-3e-07	0.00834	4.2e-07	0.00794	2.8e-06	0.0057	1.32e-06	0.00867		3.41e-06	0.00282	-1.6e-06	-0.00171	1.411e-06	-0.02535	-4.786e-06	-0.00477	-3.147e-06	-0.02299		3.84615	2.05956	99.1172		1	100.248		0	0.00355	9.77	0.02443		4.2e-07	0.00794	1.58e-06	0.00985	4.95e-06	0.00853		1	2.27825	2	5.9741	3	9.29924	1	91.3241
0.07671	0.006	0.01999	0.01206	0.05858	0.00711	0.07099	0.01099		0.01759	0.01992	0.02598	0.00616	0.04306	0.00763	0.02424	0.07937	0.02258	0.08918		3.07692	2.15482	99.2313		250	100.248		0.01	0.00653	9.78	0.01172		0.01999	0.01206	0.01799	0.0121	0.02483	0.00968								2	76.7969
0.10055	0.01208	0.07996	0.01871	0.08249	0.01577	0.09495	0.03175		0.05858	0.03692	0.08135	0.0533	0.07206	0.06641	0.05223	0.18648	0.05713	0.14551		2.30769	2.16591	97.7887		500	100.248		0.02	0.0419	9.79	0.04825		0.07996	0.01871	0.08695	0.01601	0.07797	0.01205								3	92.2473
0.17051	0.02561	0.15291	0.02439	0.13448	0.02762	0.15891	0.05503		0.0958	0.05369	0.10834	0.0751	0.09781	0.09883	0.09674	0.26398	0.08168	0.26977		1.53846	2.19909	96.8988		1000	100.248		0.03	0.06191	9.8	0.06267		0.15291	0.02439	0.10402	0.01899	0.09622	0.01377
0.1905	0.02857	0.17234	0.03103	0.15502	0.03583	0.1749	0.07278		0.14079	0.08492	0.13533	0.11799	0.1228	0.1565	0.12226	0.30927	0.1059	0.31373		0.76923	2.21454	95.3645		1500	97.1203		0.04	0.1026	9.81	0.08843		0.17234	0.03103	0.16499	0.02323	0.15022	0.01615
0.26346	0.03992	0.23531	0.04774	0.20701	0.05211	0.22487	0.09499		0.15808	0.1011	0.16131	0.15343	0.14679	0.20488	0.14726	0.3754	0.12899	0.39617		0.61538	2.22427	94.4421		2000	97.1203		0.05	0.112	9.82	0.09931		0.23531	0.04774	0.18475	0.02522	0.16828	0.01789
0.28245	0.04418	0.2533	0.05192	0.22397	0.07089	0.24186	0.11721		0.20376	0.13098	0.18732	0.19209	0.16978	0.25211	0.18224	0.44961	0.15258	0.47776		0.38462	2.25139	93.5147		2500	93.985		0.06	0.1477	9.83	0.1232		0.2533	0.05192	0.24634	0.02936	0.22224	0.02022
0.35443	0.05045	0.31527	0.06718	0.26743	0.08342	0.29783	0.1415		0.22086	0.14856	0.21428	0.23188	0.19469	0.27936	0.19981	0.52014	0.17482	0.63225		0.23077	2.27825	91.3241		3000	93.985		0.07	0.1542	9.84	0.1334		0.31527	0.06718	0.26333	0.03338	0.23943	0.02218
0.3734	0.06382	0.33155	0.07437	0.31941	0.09925	0.31582	0.15746		0.26535	0.17549	0.24127	0.25366	0.21769	0.32973	0.22481	0.58879	0.22063	0.71325		0.15385	2.30084	89.2812		3500	93.985		0.08	0.1875	9.85	0.1564		0.33155	0.07437	0.31038	0.03603	0.27941	0.02371
0.42337	0.06809	0.38178	0.08677	0.33614	0.12188	0.37379	0.18854		0.28281	0.19544	0.26825	0.2921	0.24067	0.37697	0.2478	0.65286	0.24331	0.79604						4000	93.985		0.09	0.1926	9.86	0.1663		0.38178	0.08677	0.37045	0.03996	0.33338	0.02599
0.49833	0.07621	0.44477	0.09411	0.38951	0.12908	0.39078	0.2001		0.32782	0.22603	0.29523	0.33157	0.26366	0.42211	0.27078	0.71886	0.2675	0.88804						4500	93.985		0.1	0.2244	9.87	0.1886		0.44477	0.09411	0.38791	0.04346	0.35059	0.02759
0.52531	0.08661	0.46174	0.10519	0.4405	0.14501	0.44575	0.223		0.34816	0.23918	0.32122	0.36365	0.28665	0.46693	0.29504	0.78363	0.29082	0.98159						5000	93.985		0.11	0.2285	9.88	0.1984		0.46174	0.10519	0.43016	0.04606	0.40457	0.02987
0.56629	0.09975	0.50472	0.11416	0.4578	0.15657	0.46574	0.23496		0.39315	0.26083	0.34821	0.40113	0.3121	0.51957	0.3188	0.85952	0.31371	1.06712						5500	100.248		0.12	0.2592	9.89	0.2201		0.50472	0.11416	0.49149	0.04986	0.42169	0.03151
0.64524	0.106	0.56837	0.12418	0.5086	0.17058	0.5237	0.25853		0.41074	0.28296	0.37421	0.44	0.33609	0.56966	0.34392	0.93401	0.33632	1.15326						6000	103.383		0.13	0.2628	9.9	0.2298		0.56837	0.12418	0.50826	0.05244	0.47829	0.03393
0.7172	0.11069	0.58544	0.1328	0.52559	0.18283	0.53969	0.27979		0.44473	0.30577	0.40197	0.47269	0.35922	0.62017	0.36913	1.00891	0.35958	1.25506						6500	103.383		0.14	0.2926	9.91	0.251		0.58544	0.1328	0.57022	0.05627	0.49535	0.03548
0.73619	0.11571	0.64843	0.14288	0.57756	0.19758	0.58866	0.29807		0.49371	0.33104	0.42892	0.50979	0.38373	0.66802	0.39364	1.07811	0.38696	1.35499						7000	103.383		0.15	0.2958	9.92	0.2604		0.64843	0.14288	0.58721	0.06004	0.55032	0.0378
0.80915	0.12659	0.66556	0.15714	0.59467	0.20515	0.60565	0.31421		0.51048	0.35245	0.45579	0.54882	0.40672	0.71608	0.41664	1.15443	0.40816	1.45087						7500	103.383		0.16	0.3252	9.93	0.2813		0.66556	0.15714	0.63419	0.06253	0.56654	0.0394
0.82813	0.13401	0.71353	0.16192	0.64664	0.21858	0.66362	0.33791		0.55784	0.37734	0.48179	0.58055	0.43195	0.76659	0.44062	1.23031	0.43146	1.54246						8000	100.248		0.17	0.3281	9.94	0.2903		0.71353	0.16192	0.69644	0.06638	0.62154	0.04166
0.9002	0.14134	0.77712	0.17578	0.66673	0.23158	0.68061	0.35876		0.57461	0.39328	0.50876	0.61996	0.45507	0.82104	0.46561	1.31388	0.45464	1.64284						8500	100.248		0.18	0.3572	9.95	0.3108		0.77712	0.17578	0.71644	0.07032	0.6387	0.04326
0.91921	0.14833	0.79409	0.18273	0.70783	0.24076	0.74158	0.37972		0.62084	0.41974	0.53674	0.65913	0.47912	0.87396	0.49059	1.38762	0.47825	1.7346						9000	103.383		0.19	0.3599	9.96	0.3196		0.79409	0.18273	0.7634	0.07317	0.69299	0.04548
0.96916	0.15622	0.83807	0.1936	0.75983	0.25518	0.75757	0.39728		0.63756	0.43407	0.56374	0.69221	0.50212	0.92357	0.51468	1.46433	0.50036	1.82532						9500	103.383		0.2	0.3888	9.97	0.3398		0.83807	0.1936	0.84036	0.07778	0.70961	0.04704
1.04171	0.16435	0.90103	0.20097	0.77664	0.2685	0.80654	0.41727		0.68254	0.4608	0.5907	0.74434	0.52525	0.97372	0.53808	1.54619	0.52259	1.92042						10000	100.248		0.21	0.3913	9.98	0.3483		0.90103	0.20097	0.85935	0.08045	0.76361	0.04927
1.06067	0.16795	0.9186	0.20997	0.81859	0.28167	0.82353	0.43418		0.69819	0.47557	0.62443	0.77731	0.54942	1.0242	0.56307	1.62732	0.54607	2.01702									0.22	0.4202	9.99	0.3682		0.9186	0.20997	0.92031	0.08404	0.7806	0.05089
1.13235	0.17422	0.98158	0.21803	0.87058	0.29608	0.8795	0.45596		0.73361	0.50435	0.65142	0.82027	0.5725	1.07822	0.58606	1.70483	0.56814	2.12801									0.23	0.4226	10	0.3766		0.98158	0.21803	0.9373	0.08734	0.83355	0.05307
1.15134	0.18605	0.99964	0.23074	0.88753	0.31205	0.89649	0.47165		0.76836	0.52787	0.6784	0.85657	0.59549	1.13695	0.61125	1.7829	0.59023	2.1947									0.24	0.4514	10.01	0.3961		0.99964	0.23074	0.98028	0.08986	0.85154	0.05542
1.20031	0.18931	1.04964	0.23564	0.92967	0.31818	0.94946	0.49603		0.80457	0.54945	0.70439	0.89147	0.6205	1.19291	0.63524	1.86119	0.61391	2.2772									0.25	0.4538	10.02	0.4043		1.04964	0.23564	1.04439	0.09367	0.89551	0.05694
1.2719	0.19581	1.1146	0.25084	0.98164	0.33237	0.96645	0.51025		0.83855	0.57007	0.73137	0.93885	0.64349	1.2461	0.6599	1.94206	0.63617	2.3567									0.26	0.4827	10.03	0.4237		1.1146	0.25084	1.0614	0.09701	0.94948	0.05915
1.29289	0.20692	1.13216	0.25459	0.99764	0.34596	1.01942	0.53141		0.88452	0.59573	0.76075	0.97485	0.66747	1.29765	0.68409	2.02259	0.66033	2.43123									0.27	0.4852	10.04	0.4317		1.13216	0.25459	1.10464	0.09946	0.96704	0.06153
1.38283	0.21056	1.19497	0.26861	1.03862	0.36008	1.03642	0.55303		0.90169	0.61449	0.78773	1.01612	0.69142	1.35756	0.70809	2.09549	0.68334	2.50404									0.28	0.5141	10.05	0.451		1.19497	0.26861	1.16562	0.10299	1.01025	0.06304
1.40382	0.21926	1.21197	0.27118	1.09061	0.37294	1.07541	0.56762		0.93768	0.63632	0.81474	1.06751	0.71579	1.41698	0.73208	2.13842	0.70653	2.5788									0.29	0.5166	10.06	0.4589		1.21197	0.27118	1.1826	0.1055	1.0644	0.06525
1.51176	0.22768	1.27424	0.28584	1.1075	0.38927	1.12138	0.58504		0.98399	0.66352	0.85068	1.11289	0.74092	1.48061	0.75606	2.19841	0.73111	2.65287									0.3	0.5456	10.07	0.478		1.27424	0.28584	1.24656	0.10917	1.08166	0.06736
1.57073	0.23628	1.29214	0.28923	1.15063	0.3942	1.13874	0.60294		1.00147	0.68195	0.87815	1.15256	0.76576	1.53383	0.78005	2.27191	0.75436	2.71703									0.31	0.5482	10.08	0.486		1.29214	0.28923	1.26298	0.11249	1.1217	0.06908
1.59671	0.25	1.3561	0.30272	1.20261	0.40796	1.17372	0.62759		1.04773	0.70415	0.9051	1.19158	0.78875	1.58855	0.80411	2.34495	0.77671	2.62622									0.32	0.5773	10.09	0.505		1.3561	0.30272	1.30652	0.11486	1.17695	0.07129
1.66967	0.25644	1.37378	0.30821	1.21959	0.42272	1.20937	0.63835		1.06524	0.7315	0.93209	1.23759	0.81274	1.64525	0.82919	2.40598	0.8057	2.43388									0.33	0.58	10.1	0.5129		1.37378	0.30821	1.37053	0.11865	1.19531	0.07285
1.76761	0.26817	1.43775	0.31939	1.26186	0.43691	1.24338	0.66088		1.10456	0.75398	0.95907	1.2762	0.83572	1.70488	0.85331	2.46517	0.83271	2.27743									0.34	0.609	10.11	0.5319		1.43775	0.31939	1.38751	0.12182	1.2493	0.07506
1.7886	0.27293	1.45474	0.32643	1.3162	0.4503	1.29034	0.68116		1.14954	0.77477	0.98705	1.31922	0.85971	1.76437	0.87731	2.5254	0.85604	2.14359									0.35	0.6118	10.12	0.5399		1.45474	0.32643	1.42949	0.12423	1.26627	0.07663
1.88855	0.28509	1.49771	0.33673	1.33323	0.46323	1.30768	0.69307		1.16723	0.79941	1.01404	1.36458	0.8847	1.81914	0.90101	2.58828	0.87896	2.02983									0.36	0.641	10.13	0.5589		1.49771	0.33673	1.49297	0.12787	1.31951	0.07878
1.91153	0.29347	1.5615	0.34243	1.37561	0.47283	1.35366	0.71474		1.20334	0.82875	1.04138	1.40164	0.90982	1.8754	0.92712	2.6447	0.90206	1.88418									0.37	0.6439	10.14	0.5669		1.5615	0.34243	1.50994	0.13112	1.33768	0.08036
2.00748	0.30294	1.57952	0.35191	1.42733	0.48606	1.37016	0.7362		1.23855	0.84399	1.06837	1.4475	0.93399	1.93265	0.95211	2.6964	0.92521	1.81749									0.38	0.6732	10.15	0.5858		1.57952	0.35191	1.55292	0.13356	1.39168	0.08255
2.03146	0.3062	1.62247	0.36111	1.44428	0.50142	1.40982	0.74669		1.28653	0.87045	1.09535	1.49061	0.95698	1.99136	0.97962	2.75616	0.9479	1.73295									0.39	0.6762	10.16	0.5939		1.62247	0.36111	1.6189	0.13736	1.40866	0.0848
2.12541	0.32091	1.6869	0.36982	1.48647	0.51017	1.4548	0.76964		1.3038	0.89316	1.12234	1.52765	0.98107	2.04484	1.02358	2.71508	0.97114	1.64516									0.4	0.7056	10.17	0.6128		1.6869	0.36982	1.63587	0.13977	1.45162	0.08627
2.1494	0.32619	1.70489	0.37704	1.54047	0.52253	1.47234	0.78067		1.34978	0.91541	1.14932	1.58693	1.00519	2.09621	1.04616	2.55471	0.99549	1.55806									0.41	0.7086	10.18	0.621		1.70489	0.37704	1.69886	0.14337	1.50459	0.08849
2.24135	0.33829	1.76883	0.38771	1.55692	0.53681	1.51832	0.80209		1.36601	0.93984	1.18352	1.62182	1.02918	2.12949	1.08714	2.39144	1.01801	1.47351									0.42	0.7382	10.19	0.6401		1.76883	0.38771	1.71582	0.14668	1.52259	0.0905
2.26233	0.34269	1.78572	0.39943	1.59613	0.54699	1.53609	0.81743		1.41198	0.96159	1.2115	1.67202	1.05324	2.17126	1.10426	2.29129	1.04221	1.39251									0.43	0.7412	10.2	0.6484		1.78572	0.39943	1.75972	0.14914	1.56166	0.09208
2.34329	0.35249	1.83481	0.40497	1.64811	0.56062	1.58208	0.83579		1.42856	0.98496	1.23849	1.71121	1.07623	2.2308	1.12825	2.19414	1.06464	1.32089									0.44	0.7708	10.21	0.6675		1.83481	0.40497	1.82268	0.1526	1.61563	0.09428
2.40225	0.36068	1.89777	0.41512	1.6655	0.5767	1.59971	0.85667		1.47755	1.01235	1.26647	1.75225	1.10021	2.27972	1.15223	2.08961	1.08911	1.24395									0.45	0.7739	10.22	0.6759		1.89777	0.41512	1.84069	0.15592	1.63415	0.09583
2.42224	0.36913	1.91474	0.42159	1.70748	0.58325	1.64571	0.87325		1.49352	1.02841	1.29346	1.79952	1.1242	2.32667	1.18024	2.00884	1.11234	1.16805									0.46	0.8037	10.23	0.695		1.91474	0.42159	1.88412	0.15835	1.68745	0.09795
2.48421	0.37452	1.97871	0.43133	1.75847	0.59661	1.66322	0.89123		1.54007	1.0572	1.32144	1.83528	1.14999	2.37075	1.2052	1.88204	1.13545	1.09122									0.47	0.8069	10.24	0.7034		1.97871	0.43133	1.9471	0.16188	1.7045	0.09953
2.57515	0.38068	1.99597	0.43914	1.77646	0.60923	1.70922	0.91095		1.55655	1.07177	1.34842	1.88003	1.17403	2.42094	1.2302	1.83633	1.16	1.00611									0.48	0.8367	10.25	0.7226		1.99597	0.43914	1.96507	0.16433	1.7595	0.10173
2.62812	0.38956	2.06094	0.44609	1.8187	0.62391	1.72647	0.92441		1.60152	1.10142	1.37541	1.92229	1.19802	2.46871	1.25417	1.76049	1.18314	0.87631									0.49	0.8399	10.26	0.7311		2.06094	0.44609	2.02904	0.16789	1.77587	0.10315
2.65211	0.39941	2.07846	0.4567	1.8717	0.63722	1.77142	0.94706		1.61861	1.11851	1.40276	1.9574	1.22257	2.51036	1.27916	1.69548	1.22423	0.80256									0.5	0.8697	10.27	0.7503		2.07846	0.4567	2.04831	0.17125	1.82984	0.10534
2.70808	0.40229	2.14142	0.462	1.88867	0.64221	1.78834	0.95837		1.65362	1.14588	1.42977	2.00187	1.24655	2.54751	1.30315	1.63161	1.24725	0.73378									0.51	0.8729	10.28	0.7587		2.14142	0.462	2.09148	0.17366	1.84699	0.10773
2.79403	0.41072	2.15939	0.47298	1.94164	0.65561	1.83532	0.98126		1.69959	1.17553	1.45673	2.04103	1.27084	2.58824	1.32714	1.56501	1.27152	0.65667									0.52	0.9029	10.29	0.778		2.15939	0.47298	2.15393	0.17717	1.89224	0.10921
2.81901	0.41731	2.22237	0.47772	1.9594	0.67066	1.85231	0.9941		1.71678	1.19074	1.48471	2.09559	1.29483	2.63231	1.35112	1.49561	1.29506	0.5776									0.53	0.9061	10.3	0.7865		2.22237	0.47772	2.1709	0.18032	1.94723	0.1114
2.88975	0.42365	2.23987	0.4886	2.01119	0.6837	1.89829	1.01525		1.76277	1.21999	1.51899	2.11396	1.32981	2.6772	1.37611	1.43228	1.31847	0.50561									0.54	0.9361	10.31	0.8057		2.23987	0.4886	2.21399	0.18267	1.96363	0.11367
2.91076	0.43031	2.28485	0.49531	2.02785	0.68837	1.91546	1.03161		1.78001	1.23908	1.54898	2.15526	1.34649	2.71019	1.4001	1.37231	1.34246	0.43285									0.55	0.9392	10.32	0.8143		2.28485	0.49531	2.27698	0.18623	2.00809	0.11526
2.9847	0.4405	2.34828	0.50515	2.08119	0.70201	1.96243	1.05085		1.828	1.26585	1.57697	2.19541	1.39047	2.67662	1.42508	1.3073	1.36988	0.35448									0.56	0.9694	10.33	0.8336		2.34828	0.50515	2.29455	0.18857	2.06306	0.1174
3.00371	0.44307	2.36526	0.51104	2.0993	0.71706	1.98068	1.07281		1.84429	1.29493	1.60495	2.24284	1.41208	2.55917	1.44906	1.24272	1.39306	0.28071									0.57	0.9726	10.34	0.8422		2.36526	0.51104	2.35804	0.19218	2.07992	0.11968
3.05366	0.44784	2.42794	0.5219	2.15328	0.73077	2.02766	1.09079		1.88339	1.31948	1.63536	2.27583	1.45406	2.43121	1.47552	1.17382	1.4181	0.20257									0.58	1.003	10.35	0.8614		2.42794	0.5219	2.37503	0.19537	2.12391	0.12137
3.12562	0.45894	2.44593	0.53227	2.17043	0.73568	2.04429	1.10756		1.92939	1.34276	1.66357	2.30607	1.47026	2.35552	1.49948	1.11375	1.44123	0.11919									0.59	1.006	10.36	0.87		2.44593	0.53227	2.41903	0.19775	2.18035	0.12352
3.14525	0.46539	2.4949	0.5388	2.22343	0.75014	2.09283	1.13118		1.94545	1.36914	1.69099	2.34898	1.49426	2.28514	1.52569	1.0489	1.46323	0.06627									0.6	1.036	10.37	0.8893		2.4949	0.5388	2.48097	0.20116	2.19812	0.12577
3.21757	0.47046	2.55686	0.5482	2.24036	0.76418	2.10951	1.14197		1.99343	1.39448	1.71797	2.37829	1.51925	2.21742	1.54968	0.98256	1.48783	-0.02241									0.61	1.039	10.38	0.8979		2.55686	0.5482	2.49796	0.20432	2.24263	0.1274
3.23754	0.47373	2.57487	0.55376	2.29333	0.77734	2.1555	1.1663		2.0104	1.41626	1.75695	2.41544	1.54336	2.14484	1.57467	0.91838											0.62	1.07	10.39	0.9173		2.57487	0.55376	2.54094	0.20669	2.2976	0.12958
3.3085	0.48189	2.61982	0.56479	2.3105	0.78272	2.17352	1.18037		2.0564	1.44503	1.77363	2.4481	1.56838	2.07608	1.60065	0.85376											0.63	1.073	10.4	0.9259		2.61982	0.56479	2.6043	0.21066	2.31483	0.13111
3.32749	0.49	2.68381	0.57085	2.36247	0.7959	2.21971	1.20046		2.07342	1.46155	1.80065	2.47337	1.59234	2.01308	1.62713	0.78637											0.64	1.103	10.41	0.9454		2.68381	0.57085	2.62252	0.21262	2.36981	0.13327
3.37846	0.4933	2.70231	0.57986	2.37979	0.81092	2.23581	1.21943		2.12142	1.4918	1.82961	2.50936	1.61831	1.91812	1.65311	0.7201											0.65	1.107	10.42	0.9541		2.70231	0.57986	2.68392	0.21604	2.3868	0.13483
3.45042	0.49881	2.7663	0.58758	2.43276	0.82475	2.28279	1.23808		2.13798	1.50839	1.85662	2.53925	1.6433	1.88407	1.6784	0.66107											0.66	1.137	10.43	0.9737		2.7663	0.58758	2.7019	0.21839	2.44253	0.13699
3.46998	0.50612	2.78427	0.6003	2.44865	0.83774	2.29887	1.25975		2.18396	1.5372	1.8846	2.56682	1.66828	1.82662	1.70238	0.60291											0.67	1.14	10.44	0.9824		2.78427	0.6003	2.76487	0.22187	2.45923	0.13871
3.54161	0.51618	2.82925	0.60239	2.49059	0.84395	2.34585	1.27716		2.20151	1.55961	1.91259	2.60225	1.69228	1.77679	1.72737	0.54051											0.68	1.171	10.45	1.002		2.82925	0.60239	2.7813	0.22423	2.51682	0.14086
3.56158	0.51805	2.89387	0.61649	2.54557	0.8594	2.36135	1.29659		2.2375	1.58314	1.94057	2.62405	1.71726	1.72951	1.75284	0.47347											0.69	1.174	10.46	1.011		2.89387	0.61649	2.84445	0.22768	2.53445	0.14237
3.61281	0.52265	2.91189	0.62292	2.56155	0.87552	2.40931	1.31838		2.2835	1.61251	1.96955	2.65982	1.74241	1.67434	1.77785	0.41588											0.7	1.205	10.47	1.031		2.91189	0.62292	2.86144	0.22999	2.59056	0.14466
3.68478	0.53432	2.95586	0.63183	2.60413	0.88473	2.4254	1.33196		2.30057	1.63335	1.9987	2.68509	1.7664	1.62165	1.80181	0.35806											0.71	1.208	10.48	1.04		2.95586	0.63183	2.9234	0.23338	2.60772	0.14616
3.70377	0.53986	3.0208	0.63743	2.65599	0.89863	2.45983	1.35628		2.34755	1.65774	2.02667	2.74266	1.79039	1.57241	1.8278	0.29532											0.72	1.239	10.49	1.06		3.0208	0.63743	2.9404	0.23654	2.66269	0.14836
3.77774	0.54582	3.03879	0.64762	2.67297	0.91159	2.50685	1.37472		2.36461	1.68514	2.08117	2.70539	1.81637	1.5278	1.85209	0.23189											0.73	1.242	10.5	1.068		3.03879	0.64762	2.98337	0.239	2.67968	0.15014
3.79772	0.54841	3.10475	0.65431	2.71608	0.92464	2.52406	1.39215		2.4126	1.71017	2.13015	2.58759	1.84036	1.47833	1.8771	0.16363											0.74	1.27	10.51	1.088		3.10475	0.65431	3.05005	0.24267	2.75866	0.15328
3.87004	0.55527	3.12174	0.66549	2.76936	0.93883	2.57106	1.41541		2.43004	1.73193	2.14748	2.53025	1.86568	1.42497	1.90106	0.11736											0.75	1.271	10.52	1.097		3.12174	0.66549	3.06848	0.24503	2.77563	0.1553
3.8886	0.56609	3.16672	0.66842	2.78536	0.9538	2.58726	1.42762		2.48003	1.76133	2.18848	2.45283	1.88966	1.37639	1.92772	0.0537											0.76	1.301	10.53	1.117		3.16672	0.66842	3.13045	0.24848	2.84859	0.15794
3.93909	0.56864	3.23068	0.68238	2.82754	0.95821	2.63324	1.45207		2.49752	1.77723	2.20598	2.4031	1.91464	1.33196	1.95171	-0.02											0.77	1.303	10.54	1.126		3.23068	0.68238	3.14944	0.25089	2.86658	0.16047
4.01231	0.5739	3.24767	0.69105	2.88051	0.97286	2.65015	1.46345		2.5435	1.80497	2.23398	2.35152	1.93863	1.28721													0.78	1.333	10.55	1.146		3.24767	0.69105	3.21271	0.2544	2.91555	0.16201
4.0323	0.5782	3.29265	0.69645	2.89887	0.98841	2.69612	1.48772		2.56091	1.8471	2.26198	2.28241	1.96393	1.2341													0.79	1.336	10.56	1.155		3.29265	0.69645	3.2297	0.25669	2.97152	0.16423
4.10579	0.58874	3.35661	0.70628	2.95241	1.00243	2.71324	1.50348		2.61315	1.86177	2.29633	2.23464	1.98792	1.18246													0.8	1.366	10.57	1.175		3.35661	0.70628	3.29322	0.26026	2.98851	0.16578
4.12575	0.59522	3.3746	0.71387	2.96958	1.00837	2.74825	1.52253		2.66011	1.89156	2.32433	2.18053	2.01291	1.09716													0.81	1.369	10.58	1.184		3.3746	0.71387	3.31121	0.26255	3.04649	0.16804
4.19674	0.60028	3.43815	0.72147	3.02301	1.02299	2.79522	1.5477		2.67671	1.91949	2.3533	2.13807	2.05824	1.05171													0.82	1.399	10.59	1.204		3.43815	0.72147	3.37417	0.26602	3.0635	0.1696
4.2167	0.60641	3.45614	0.72798	3.03964	1.03724	2.81283	1.57087		2.71566	1.93288	2.3813	2.08476	2.08348	1.00071													0.83	1.402	10.6	1.213		3.45614	0.72798	3.39016	0.26915	3.11949	0.17178
4.26669	0.61292	3.50011	0.73881	3.09365	1.05183	2.85508	1.58826		2.76164	1.9614	2.40927	2.04599	2.10747	0.94925													0.84	1.432	10.61	1.233		3.50011	0.73881	3.43414	0.27147	3.13636	0.17336
4.33804	0.61931	3.56362	0.74413	3.11031	1.06446	2.90107	1.60749		2.77862	1.97788	2.43826	1.96371	2.13545	0.90254													0.85	1.435	10.62	1.241		3.56362	0.74413	3.49819	0.27496	3.19264	0.17556
4.35787	0.62259	3.58064	0.75566	3.15345	1.07532	2.91883	1.63048		2.82671	2.00192	2.46623	1.9422	2.15944	0.85471													0.86	1.465	10.63	1.261		3.58064	0.75566	3.51616	0.27826	3.2096	0.17762
4.43183	0.62859	3.62661	0.75978	3.20643	1.0894	2.96587	1.64874		2.84381	2.0282	2.49522	1.9049	2.18543	0.80315													0.87	1.468	10.64	1.27		3.62661	0.75978	3.56097	0.28058	3.24969	0.1791
4.45081	0.63458	3.69116	0.77453	3.22256	1.10576	2.98255	1.667		2.89181	2.04903	2.5232	1.85967	2.20941	0.75616													0.88	1.498	10.65	1.29		3.69116	0.77453	3.62569	0.28416	3.30367	0.18118
4.52505	0.6438	3.70915	0.77612	3.26594	1.11263	3.02952	1.6899		2.90812	2.07036	2.55119	1.82617	2.2344	0.71344													0.89	1.501	10.66	1.298		3.70915	0.77612	3.64266	0.28644	3.32068	0.18327
4.54504	0.64893	3.77311	0.79026	3.32291	1.12871	3.04734	1.70087		2.95463	2.09511	2.58017	1.78023	2.26039	0.64711													0.9	1.531	10.67	1.318		3.77311	0.79026	3.70562	0.28988	3.36178	0.18486
4.59617	0.65281	3.7911	0.79469	3.33893	1.14392	3.09431	1.72565		2.97193	2.10411	2.60815	1.74753	2.29327	0.60352													0.91	1.534	10.68	1.327		3.7911	0.79469	3.72371	0.29232	3.41677	0.187
4.6691	0.659	3.83859	0.80626	3.39191	1.15771	3.11105	1.73833		3.01893	2.13134	2.63737	1.70578	2.32026	0.55229													0.92	1.565	10.69	1.347		3.83859	0.80626	3.78769	0.29579	3.43392	0.18853
4.68911	0.66637	3.90255	0.81097	3.40911	1.16326	3.15905	1.75908		3.03614	2.14357	2.6664	1.66822	2.34727	0.50154													0.93	1.567	10.7	1.355		3.90255	0.81097	3.80581	0.29811	3.4889	0.19067
4.76505	0.67505	3.91955	0.82173	3.4621	1.17796	3.17618	1.77919		3.08312	2.17022	2.69439	1.6323	2.37123	0.45852													0.94	1.598	10.71	1.375		3.91955	0.82173	3.86877	0.3016	3.50629	0.19222
4.78416	0.68036	3.98351	0.82788	3.47775	1.19334	3.21117	1.7961		3.09866	2.18695	2.72271	1.58955	2.39622	0.41683													0.95	1.601	10.72	1.384		3.98351	0.82788	3.88577	0.30561	3.56126	0.19434
4.8351	0.68353	4.00239	0.83634	3.53372	1.20763	3.25814	1.81607		3.1456	2.20761	2.75469	1.55311	2.4202	0.36948													0.96	1.631	10.73	1.404		4.00239	0.83634	3.94173	0.3079	3.5787	0.19594
4.90706	0.69198	4.06935	0.84753	3.55069	1.22093	3.27563	1.83618		3.16277	2.23114	2.78268	1.51251	2.44619	0.32052													0.97	1.634	10.74	1.412		4.06935	0.84753	4.00328	0.31126	3.63467	0.19814
4.92605	0.69808	4.08634	0.85084	3.59502	1.23357	3.32202	1.85306		3.20965	2.24972	2.81168	1.48224	2.47117	0.2764													0.98	1.665	10.75	1.432		4.08634	0.85084	4.02042	0.31362	3.65266	0.20113
5.00001	0.70724	4.151	0.86566	3.64807	1.25052	3.33924	1.87435		3.22682	2.27291	2.83864	1.4391	2.49616	0.23545													0.99	1.667	10.76	1.44		4.151	0.86566	4.08287	0.31695	3.71263	0.20281
5.01962	0.70979	4.16798	0.86704	3.66538	1.26602	3.38637	1.89268		3.26605	2.29656	2.86763	1.40658	2.52115	0.17425													1	1.698	10.77	1.46		4.16798	0.86704	4.09986	0.32045	3.77659	0.20536
5.09509	0.71647	4.23062	0.88147	3.70748	1.2709	3.40387	1.90844		3.31602	2.31929	2.89561	1.37	2.54613	0.1398													1.01	1.7	10.78	1.468		4.23062	0.88147	4.1488	0.32272	3.79458	0.20728
5.11507	0.72334	4.24729	0.88336	3.76184	1.28577	3.43986	1.93073		3.33212	2.33037	2.92359	1.3302	2.57112	0.09629													1.02	1.731	10.79	1.488		4.24729	0.88336	4.21129	0.32617	3.86654	0.20992
5.16607	0.73024	4.31127	0.89774	3.7773	1.3027	3.48685	1.94838		3.37951	2.35541	2.95346	1.29417	2.59611	0.05504													1.03	1.733	10.8	1.496		4.31127	0.89774	4.22926	0.32925	3.88653	0.21028
5.23888	0.73828	4.32924	0.90009	3.82047	1.31619	3.50414	1.97007		3.39685	2.36671	2.98344	1.25215	2.62109	-0.00588													1.04	1.764	10.81	1.516		4.32924	0.90009	4.27246	0.33156	3.96049	0.2131
5.25854	0.7407	4.39321	0.91407	3.87447	1.33012	3.54348	1.98522		3.43285	2.38737	3.01245	1.21892															1.05	1.766	10.82	1.523		4.39321	0.91407	4.33443	0.33504	3.98048	0.21539
5.33085	0.74511	4.41038	0.91761	3.89156	1.33968	3.59047	2.00712		3.48113	2.41148	3.04043	1.1673															1.06	1.797	10.83	1.543		4.41038	0.91761	4.35363	0.33737	4.02445	0.21707
5.35083	0.7508	4.47435	0.92967	3.94654	1.3567	3.60811	2.01536		3.49855	2.42556	3.07822	1.12885															1.07	1.799	10.84	1.551		4.47435	0.92967	4.41457	0.34066	4.08741	0.21961
5.42381	0.76086	4.49236	0.93533	3.96254	1.36615	3.64346	2.03856		3.54554	2.44333	3.11722	1.09381															1.08	1.829	10.85	1.571		4.49236	0.93533	4.43156	0.34397	4.1124	0.22235
5.44278	0.76542	4.5563	0.94468	4.01551	1.38087	3.69206	2.06031		3.56308	2.46444	3.13493	1.05686															1.09	1.831	10.86	1.578		4.5563	0.94468	4.47853	0.34629	4.16337	0.22426
5.49375	0.76889	4.57448	0.95129	4.03158	1.39076	3.70949	2.06892		3.60354	2.48659	3.16395	1.01792															1.1	1.862	10.87	1.598		4.57448	0.95129	4.5395	0.34958	4.22833	0.22672
5.56671	0.77757	4.61874	0.96194	4.08558	1.407	3.7575	2.08964		3.65111	2.50286	3.1933	0.98327															1.11	1.864	10.88	1.605		4.61874	0.96194	4.55748	0.35263	4.24532	0.22831
5.58685	0.78415	4.68388	0.96821	4.10271	1.42576	3.77498	2.11046		3.66792	2.51867	3.22128	0.94179															1.12	1.894	10.89	1.625		4.68388	0.96821	4.60033	0.35494	4.30429	0.2306
5.65881	0.79225	4.7028	0.98209	4.1547	1.43996	3.82397	2.12292		3.7149	2.53863	3.25126	0.90878															1.13	1.896	10.9	1.632		4.7028	0.98209	4.66229	0.3583	4.32228	0.23222
5.6788	0.79442	4.74778	0.9846	4.21566	1.45341	3.84132	2.14207		3.73219	2.54659	3.28122	0.8672															1.14	1.927	10.91	1.652		4.74778	0.9846	4.67928	0.36136	4.38124	0.2345
5.72879	0.79981	4.81174	0.99929	4.23265	1.4662	3.88933	2.16203		3.78018	2.56851	3.31055	0.8355															1.15	1.928	10.92	1.659		4.81174	0.99929	4.72226	0.36369	4.40223	0.23844
5.80272	0.81064	4.82973	1.00232	4.28962	1.4842	3.90549	2.17161		3.79618	2.57785	3.33953	0.7932															1.16	1.959	10.93	1.679		4.82973	1.00232	4.78522	0.36701	4.47619	0.24031
5.82232	0.81619	4.89469	1.01475	4.30861	1.49151	3.95347	2.19272		3.84416	2.59505	3.36851	0.7628															1.17	1.96	10.94	1.685		4.89469	1.01475	4.80222	0.36932	4.54515	0.24278
5.89528	0.82114	4.91299	1.02046	4.39856	1.51808	3.97087	2.20276		3.86032	2.61189	3.39751	0.7222															1.18	1.991	10.95	1.705		4.91299	1.02046	4.86418	0.37269	4.56414	0.24472
5.91527	0.82447	4.95696	1.03175	4.42454	1.54255	4.01884	2.22053		3.90729	2.62562	3.42648	0.68838															1.19	1.992	10.96	1.712		4.95696	1.03175	4.88317	0.37605	4.6291	0.24704
5.98924	0.83047	5.02243	1.03729	4.50549	1.56023	4.03423	2.24049		3.92431	2.64547	3.45435	0.65137															1.2	2.023	10.97	1.731		5.02243	1.03729	4.92927	0.37829	4.6461	0.24928
6.02622	0.8373	5.04042	1.04541	4.52448	1.56833	4.07473	2.2586		3.98728	2.6622	3.48435	0.6156															1.21	2.024	10.98	1.738		5.04042	1.04541	4.99126	0.38166	4.69107	0.25102
6.04619	0.84376	5.1104	1.06052	4.58345	1.58702	4.12248	2.27291		4.00427	2.68158	3.52396	0.57838															1.22	2.054	10.99	1.758		5.1104	1.06052	5.00784	0.38479	4.75803	0.25351
6.12015	0.85288	5.12839	1.06803	4.60044	1.59984	4.14013	2.29137		4.07423	2.70731	3.54158	0.54137															1.23	2.055	11	1.764		5.12839	1.06803	5.05282	0.38702	4.77602	0.25534
6.14013	0.85752	5.17335	1.07598	4.6644	1.61789	4.19681	2.30822		4.09122	2.66531	3.57445	0.50439															1.24	2.085	11.01	1.784		5.17335	1.07598	5.11477	0.39043	4.84098	0.25765
6.21555	0.86276	5.23933	1.08209	4.68239	1.62733	4.2143	2.32414		4.15218	2.62239	3.60543	0.46867															1.25	2.086	11.02	1.79		5.23933	1.08209	5.13276	0.39345	4.86297	0.26003
6.23454	0.86877	5.25838	1.09323	4.74936	1.65141	4.26129	2.33752		4.16917	2.5842	3.63541	0.43156															1.26	2.116	11.03	1.81		5.25838	1.09323	5.17573	0.39575	4.90695	0.26163
6.28619	0.8752	5.30268	1.09983	4.76635	1.65635	4.27826	2.3576		4.22814	2.52628	3.66538	0.39643															1.27	2.117	11.04	1.816		5.30268	1.09983	5.23669	0.39907	4.96491	0.26388
6.36016	0.88408	5.36764	1.11156	4.82232	1.67367	4.32623	2.37213		4.24513	2.49825	3.69436	0.36123															1.28	2.147	11.05	1.836		5.36764	1.11156	5.25462	0.40137	4.9809	0.26589
6.38014	0.88846	5.38561	1.1152	4.83931	1.68809	4.34443	2.38298		4.3031	2.44748	3.72332	0.31885															1.29	2.148	11.06	1.842		5.38561	1.1152	5.31661	0.40475	5.02188	0.2674
6.45309	0.89274	5.44959	1.13061	4.87928	1.70085	4.3914	2.40271		4.31909	2.4229	3.75804	0.28168															1.3	2.177	11.07	1.862		5.44959	1.13061	5.33557	0.40787	5.07885	0.26957
6.47408	0.89924	5.46756	1.13887	4.93825	1.71329	4.40883	2.40848		4.37605	2.38194	3.78703	0.2509															1.31	2.178	11.08	1.868		5.46756	1.13887	5.37855	0.41017	5.09459	0.27155
6.55142	0.90457	5.51256	1.14551	4.95624	1.72865	4.45576	2.42717		4.39404	2.34745	3.81602	0.21435															1.32	2.207	11.09	1.888		5.51256	1.14551	5.44153	0.41357	5.13457	0.27304
6.57085	0.91466	5.58578	1.15676	5.0212	1.74303	4.47387	2.44078		4.45601	2.30937	3.8449	0.17541															1.33	2.207	11.1	1.894		5.58578	1.15676	5.4595	0.41664	5.19154	0.2752
6.62182	0.92067	5.60377	1.16122	5.04319	1.75752	4.52386	2.45567		4.474	2.27637	3.87389	0.14612															1.34	2.237	11.11	1.914		5.60377	1.16122	5.5019	0.4189	5.20864	0.2767
6.69378	0.9246	5.66744	1.17417	5.11115	1.77954	4.54129	2.47102		4.53097	2.24164	3.90287	0.10923															1.35	2.237	11.12	1.92		5.66744	1.17417	5.56527	0.4223	5.26563	0.27885
6.71377	0.92871	5.68482	1.18562	5.13114	1.79082	4.58927	2.48774		4.54796	2.21776	3.93227	0.07781															1.36	2.266	11.13	1.94		5.68482	1.18562	5.58226	0.42459	5.28275	0.28042
6.78911	0.93538	5.72879	1.18901	5.1991	1.80488	4.60533	2.49386		4.60293	2.17691	3.9605	0.03908															1.37	2.266	11.14	1.945		5.72879	1.18901	5.64623	0.42802	5.33876	0.28255
6.80886	0.94191	5.79211	1.20223	5.21609	1.82016	4.6571	2.50978		4.62092	2.15972	3.99048	-0.00508															1.38	2.295	11.15	1.966		5.79211	1.20223	5.66321	0.43135	5.35616	0.28404
6.88182	0.95208	5.81254	1.20735	5.28605	1.84131	4.67324	2.52351		4.66891	2.12753																	1.39	2.294	11.16	1.971		5.81254	1.20735	5.7102	0.43361	5.41364	0.28624
6.90081	0.95543	5.85894	1.21869	5.30304	1.85506	4.72121	2.53574		4.68435	2.11057																	1.4	2.323	11.17	1.991		5.85894	1.21869	5.77246	0.43695	5.43063	0.2877
6.95178	0.95909	5.92266	1.22522	5.373	1.86836	4.73838	2.55236		4.73234	2.08288																	1.41	2.322	11.18	1.996		5.92266	1.22522	5.78945	0.44003	5.4876	0.28991
7.02474	0.96942	5.93967	1.23486	5.393	1.88626	4.78635	2.56436		4.74961	2.059																	1.42	2.351	11.19	2.017		5.93967	1.23486	5.83344	0.44226	5.50455	0.2914
7.04475	0.97547	6.00363	1.2427	5.44796	1.90348	4.80282	2.57463		4.79758	2.03396																	1.43	2.349	11.2	2.022		6.00363	1.2427	5.89539	0.44562	5.56167	0.2935
7.11706	0.98295	6.0206	1.25703	5.51992	1.91525	4.85292	2.59032		4.81474	2.00766																	1.44	2.378	11.21	2.042		6.0206	1.25703	5.91238	0.44869	5.57882	0.29508
7.13705	0.98656	6.06859	1.26004	5.53591	1.93047	4.8702	2.59689		4.86273	1.94883																	1.45	2.376	11.22	2.047		6.06859	1.26004	5.95636	0.45094	5.63482	0.2972
7.21146	0.99192	6.13175	1.27405	5.59887	1.94137	4.91618	2.6097		4.8786	1.94553																	1.46	2.405	11.23	2.068		6.13175	1.27405	6.01833	0.45425	5.65446	0.29876
7.23146	1.00151	6.14872	1.28079	5.62286	1.9632	4.93431	2.62424		4.92657	1.92015																	1.47	2.403	11.24	2.073		6.14872	1.28079	6.0366	0.45664	5.71144	0.30093
7.28375	1.00807	6.19271	1.2892	5.66383	1.96798	4.98127	2.63335		4.94371	1.90806																	1.48	2.431	11.25	2.093		6.19271	1.2892	6.10057	0.46004	5.72871	0.30241
7.3567	1.01462	6.25567	1.29787	5.7208	1.98224	4.99823	2.65008		4.99169	1.88202																	1.49	2.429	11.26	2.098		6.25567	1.29787	6.11756	0.46306	5.786	0.30459
7.37571	1.01839	6.27361	1.30775	5.73681	1.99638	5.04623	2.66185		5.01032	1.85598																	1.5	2.457	11.27	2.118		6.27361	1.30775	6.16054	0.46535	5.80411	0.30613
7.45172	1.02388	6.33855	1.31279	5.79078	2.00862	5.06357	2.66901		5.05073	1.8312																	1.51	2.454	11.28	2.123		6.33855	1.31279	6.22252	0.46862	5.86311	0.30833
7.47171	1.02838	6.35652	1.32275	5.809	2.01571	5.11256	2.68435		5.09784	1.81138																	1.52	2.482	11.29	2.143		6.35652	1.32275	6.23931	0.47175	5.88018	0.30987
7.54523	1.03806	6.40106	1.33127	5.86391	2.03191	5.13027	2.69046		5.11635	1.78879																	1.53	2.479	11.3	2.148		6.40106	1.33127	6.2834	0.47401	5.93716	0.31196
7.56424	1.04655	6.46402	1.34117	5.88083	2.03962	5.18724	2.71181		5.16457	1.76272																	1.54	2.506	11.31	2.168		6.46402	1.34117	6.34536	0.47732	5.95432	0.31343
7.61619	1.05026	6.48101	1.35448	5.93581	2.05041	5.20415	2.67835		5.18307	1.75003																	1.55	2.503	11.32	2.173		6.48101	1.35448	6.36261	0.47958	6.01032	0.31557
7.68968	1.05529	6.5258	1.35564	5.95179	2.06393	5.26312	2.63704		5.22007	1.72387																	1.56	2.53	11.33	2.193		6.5258	1.35564	6.42502	0.48293	6.02739	0.31697
7.70965	1.06024	6.58876	1.3716	5.99502	2.08027	5.2793	2.61086		5.26703	1.69742																	1.57	2.527	11.34	2.197		6.58876	1.3716	6.44275	0.48606	6.08336	0.31905
7.78561	1.06965	6.6064	1.37362	6.04999	2.09244	5.32827	2.5752		5.28402	1.68158																	1.58	2.554	11.35	2.218		6.6064	1.37362	6.48787	0.48834	6.10042	0.32056
7.80559	1.07637	6.67236	1.38829	6.06629	2.0965	5.34575	2.54255		5.33537	1.65747																	1.59	2.55	11.36	2.222		6.67236	1.38829	6.54986	0.49171	6.15797	0.32266
7.88055	1.08567	6.68936	1.39467	6.12059	2.10955	5.39373	2.51394		5.35235	1.63343																	1.6	2.576	11.37	2.242		6.68936	1.39467	6.56753	0.49475	6.17521	0.32414
7.89956	1.08847	6.73433	1.40565	6.13764	2.11601	5.41093	2.4889		5.40133	1.61135																	1.61	2.572	11.38	2.247		6.73433	1.40565	6.61086	0.49695	6.23218	0.32628
7.95053	1.09272	6.79729	1.41135	6.19162	2.12801	5.4589	2.45717		5.41729	1.59382																	1.62	2.598	11.39	2.267		6.79729	1.41135	6.6718	0.50021	6.24817	0.32775
8.02449	1.10239	6.81516	1.42279	6.20861	2.13586	5.47622	2.44229		5.46794	1.56785																	1.63	2.594	11.4	2.271		6.81516	1.42279	6.68882	0.5033	6.30716	0.32987
8.04547	1.10881	6.87916	1.42711	6.2626	2.15017	5.52389	2.41113		5.48546	1.55295																	1.64	2.62	11.41	2.291		6.87916	1.42711	6.73377	0.50573	6.3242	0.33136
8.11842	1.11803	6.89709	1.43954	6.279	2.15974	5.54038	2.38137		5.53475	1.52843																	1.65	2.615	11.42	2.295		6.89709	1.43954	6.79748	0.50911	6.38217	0.33345
8.13842	1.12285	6.96106	1.44468	6.33358	2.17139	5.58066	2.36279		5.55229	1.50418																	1.66	2.641	11.43	2.315		6.96106	1.44468	6.81547	0.5114	6.3991	0.33494
8.2124	1.12716	6.97804	1.45551	6.35206	2.18536	5.62964	2.33741		5.60028	1.48194																	1.67	2.636	11.44	2.319		6.97804	1.45551	6.87846	0.51471	6.4561	0.33702
8.23239	1.13534	7.04401	1.46469	6.40761	2.19874	5.64715	2.3096		5.61753	1.46432																	1.68	2.661	11.45	2.339		7.04401	1.46469	6.89543	0.51781	6.47307	0.33866
8.28367	1.14191	7.06402	1.4702	6.42502	2.20116	5.69569	2.28456		5.66551	1.43779																	1.69	2.656	11.46	2.343		7.06402	1.4702	6.9394	0.52005	6.53403	0.34076
8.35763	1.15045	7.12839	1.48654	6.47883	2.21455	5.71319	2.26899		5.68198	1.42513																	1.7	2.681	11.47	2.363		7.12839	1.48654	7.00239	0.52339	6.55102	0.3422
8.37762	1.154	7.14636	1.49453	6.4971	2.22736	5.76116	2.24164		5.73096	1.39897																	1.71	2.676	11.48	2.367		7.14636	1.49453	7.01998	0.52687	6.60801	0.34428
8.45157	1.1594	7.19041	1.5001	6.55463	2.23682	5.77854	2.22791		5.7473	1.37926																	1.72	2.622	11.49	2.387		7.19041	1.5001	7.07024	0.52915	6.62507	0.34571
8.47256	1.16384	7.25439	1.51075	6.57164	2.25239	5.82708	2.20461		5.79691	1.35535																	1.73	2.588	11.5	2.39		7.25439	1.51075	7.13121	0.53245	6.68175	0.34776
8.54852	1.17147	7.27234	1.52007	6.62659	2.2652	5.84305	2.18164		5.8145	1.3328																	1.74	2.53	11.51	2.411		7.27234	1.52007	7.14921	0.53469	6.69892	0.34922
8.5675	1.18369	7.3373	1.52585	6.64389	2.26681	5.89304	2.15926		5.86249	1.30796																	1.75	2.51	11.52	2.414		7.3373	1.52585	7.21119	0.53803	6.75534	0.35129
8.61847	1.1889	7.35429	1.53926	6.69852	2.27985	5.91008	2.13976		5.88061	1.2949																	1.76	2.459	11.53	2.434		7.35429	1.53926	7.22815	0.54104	6.7728	0.35267
8.69243	1.19321	7.40327	1.543	6.71583	2.29381	5.95807	2.1153		5.92958	1.2679																	1.77	2.443	11.54	2.437		7.40327	1.543	7.27113	0.54329	6.83004	0.35484
8.71242	1.19686	7.46923	1.55859	6.77081	2.30466	5.97554	2.09108		5.94697	1.24853																	1.78	2.395	11.55	2.458		7.46923	1.55859	7.33409	0.54662	6.84803	0.35628
8.78738	1.20359	7.48722	1.5614	6.78729	2.31101	6.01596	2.08081		5.99677	1.22466																	1.79	2.382	11.56	2.461		7.48722	1.5614	7.35311	0.5497	6.9057	0.35833
8.80839	1.21026	7.5532	1.57496	6.84259	2.32485	6.06494	2.05658		6.01422	1.20252																	1.8	2.337	11.57	2.481		7.5532	1.57496	7.39606	0.55199	6.92397	0.35982
8.88335	1.22024	7.57034	1.58165	6.85947	2.33535	6.0827	2.03788		6.06321	1.17667																	1.81	2.324	11.58	2.484		7.57034	1.58165	7.46002	0.55534	6.98194	0.36189
8.90231	1.22678	7.63465	1.59074	6.8986	2.34377	6.1317	2.01769		6.08065	1.16371																	1.82	2.281	11.59	2.504		7.63465	1.59074	7.47701	0.55761	6.99893	0.36338
8.95528	1.23151	7.65283	1.60096	6.95358	2.35312	6.14905	1.9874		6.12963	1.13719																	1.83	2.269	11.6	2.507		7.65283	1.60096	7.53898	0.56085	7.05618	0.3654
9.02963	1.23736	7.71679	1.60683	6.97051	2.36627	6.19903	1.96798		6.14662	1.11094																	1.84	2.228	11.61	2.527		7.71679	1.60683	7.55597	0.56425	7.07292	0.36679
9.04862	1.24206	7.73378	1.61838	7.02551	2.37965	6.21537	1.95982		6.22057	1.07482																	1.85	2.217	11.62	2.529		7.73378	1.61838	7.60894	0.56788	7.13031	0.36886
9.12369	1.25243	7.79801	1.62228	7.04247	2.38035	6.26335	1.9369		6.23756	1.05945																	1.86	2.176	11.63	2.55		7.79801	1.62228	7.65892	0.57029	7.15015	0.37037
9.14368	1.25914	7.816	1.63373	7.09744	2.39223	6.28083	1.92126		6.31552	1.01717																	1.87	2.166	11.64	2.552		7.816	1.63373	7.72987	0.57427	7.20809	0.37245
9.21716	1.26807	7.86095	1.64084	7.11394	2.40677	6.33002	1.90379		6.33251	0.96965																	1.88	2.126	11.65	2.573		7.86095	1.64084	7.75286	0.57771	7.22523	0.37383
9.23713	1.26953	7.92391	1.65154	7.16991	2.41635	6.34635	1.88254		6.40947	0.94452																	1.89	2.117	11.66	2.575		7.92391	1.65154	7.82681	0.58089	7.2832	0.37589
9.2891	1.27505	7.9419	1.65584	7.1849	2.42719	6.39547	1.86387		6.49242	0.90637																	1.9	2.078	11.67	2.595		7.9419	1.65584	7.8498	0.58493	7.30031	0.37734
9.36306	1.28539	8.00614	1.67181	7.2271	2.43204	6.41131	1.8513		6.50941	0.88135																	1.91	2.069	11.68	2.598		8.00614	1.67181	7.90177	0.58719	7.35704	0.37932
9.38305	1.2927	8.02513	1.67918	7.2821	2.44508	6.46031	1.82955		6.58337	0.8439																	1.92	2.031	11.69	2.618		8.02513	1.67918	7.96376	0.5905	7.37429	0.38075
9.45782	1.30126	8.0729	1.68961	7.29765	2.44946	6.47649	1.8205		6.60036	0.83155																	1.93	2.022	11.7	2.62		8.0729	1.68961	7.98275	0.59281	7.43226	0.38283
9.47829	1.30667	8.13689	1.69339	7.35605	2.45996	6.52546	1.80008		6.66532	0.79383																	1.94	1.985	11.71	2.64		8.13689	1.69339	8.04671	0.59619	7.44925	0.38417
9.55225	1.31087	8.15388	1.70644	7.37279	2.47415	6.54283	1.78062		6.68231	0.76985																	1.95	1.977	11.72	2.642		8.15388	1.70644	8.0647	0.5993	7.50924	0.38631
9.57221	1.31747	8.21782	1.71019	7.42877	2.48338	6.59207	1.76335		6.72928	0.74452																	1.96	1.94	11.73	2.663		8.21782	1.71019	8.10865	0.6015	7.52559	0.38766
9.62518	1.32381	8.23581	1.72218	7.44588	2.48799	6.60829	1.74526		6.80324	0.70785																	1.97	1.933	11.74	2.664		8.23581	1.72218	8.17062	0.6048	7.5834	0.38968
9.69814	1.33455	8.3006	1.72797	7.50085	2.50023	6.65927	1.72465		6.82023	0.68295																	1.98	1.896	11.75	2.685		8.3006	1.72797	8.18782	0.60702	7.60002	0.39107
9.71839	1.33973	8.31856	1.73704	7.51884	2.51177	6.67543	1.71605		6.89219	0.65832																	1.99	1.889	11.76	2.687		8.31856	1.73704	8.25132	0.61047	7.65702	0.39304
9.79532	1.34632	8.38224	1.74593	7.55905	2.51615	6.72541	1.69559		6.90918	0.63276																	2	1.853	11.77	2.628		8.38224	1.74593	8.26997	0.6127	7.67412	0.39445
9.83332	1.35037	8.40051	1.75206	7.61502	2.52434	6.74104	1.67827		6.95016	0.61095																	2.01	1.847	11.78	2.598		8.40051	1.75206	8.3329	0.61605	7.73211	0.39651
9.85331	1.35434	8.46707	1.7675	7.63101	2.536	6.79001	1.66093		7.01012	0.58599																	2.02	1.811	11.79	2.554		8.46707	1.7675	8.35189	0.61843	7.75002	0.39852
9.92925	1.36129	8.48506	1.77475	7.67521	2.54661	6.80711	1.64181		7.03011	0.5547																	2.03	1.805	11.8	2.535		8.48506	1.77475	8.41584	0.62182	7.79413	0.39988
9.94926	1.36588	8.53142	1.78334	7.7302	2.55457	6.85809	1.62086		7.07609	0.53694																	2.04	1.77	11.81	2.497		8.53142	1.78334	8.43438	0.62411	7.85312	0.40195
10.0232	1.37612	8.59585	1.7883	7.74883	2.56403	6.87525	1.61212		7.12705	0.51252																	2.05	1.764	11.82	2.482		8.59585	1.7883	8.49734	0.62742	7.87109	0.40385
10.0442	1.38113	8.6143	1.80046	7.80483	2.57545	6.92547	1.59216		7.14405	0.49618																	2.06	1.729	11.83	2.447		8.6143	1.80046	8.51533	0.63079	7.91437	0.40531
10.1189	1.3921	8.70125	1.80936	7.82184	2.57534	6.94131	1.5745		7.20301	0.46416																	2.07	1.723	11.84	2.433		8.70125	1.80936	8.5723	0.63482	7.97236	0.40731
10.1389	1.39582	8.71924	1.8158	7.87681	2.58584	6.99031	1.55719		7.22	0.45224																	2.08	1.689	11.85	2.401		8.71924	1.8158	8.67724	0.63986	7.98954	0.40863
10.1908	1.39937	8.82118	1.83479	7.89388	2.59749	7.0064	1.5377		7.27697	0.42253																	2.09	1.684	11.86	2.388		8.82118	1.83479	8.69723	0.6425	8.04899	0.41071
10.2648	1.40735	8.88314	1.84742	7.94887	2.60545	7.05537	1.51874		7.29596	0.40403																	2.1	1.65	11.87	2.357		8.88314	1.84742	8.76519	0.6459	8.0653	0.41201
10.2848	1.41472	8.90813	1.86319	7.96484	2.60903	7.07085	1.50721		7.35892	0.37132																	2.11	1.644	11.88	2.345		8.90813	1.86319	8.78318	0.64917	8.12255	0.41397
10.3577	1.42545	8.97109	1.87082	8.01981	2.61964	7.12084	1.48587		7.3989	0.34826																	2.12	1.611	11.89	2.315		8.97109	1.87082	8.87313	0.65338	8.14045	0.41542
10.3788	1.43069	9.05405	1.88166	8.03585	2.62703	7.13702	1.47582		7.41489	0.33205																	2.13	1.606	11.9	2.304		9.05405	1.88166	8.9191	0.65652	8.19943	0.41737
10.4527	1.43539	9.07204	1.88943	8.09071	2.63372	7.187	1.45559		7.47785	0.30092																	2.14	1.572	11.91	2.274		9.07204	1.88943	8.93909	0.65973	8.21647	0.41881
10.4727	1.44121	9.14899	1.90347	8.1071	2.64237	7.20414	1.4347		7.49485	0.28138																	2.15	1.568	11.92	2.264		9.14899	1.90347	9.04103	0.66495	8.27544	0.4208
10.529	1.4456	9.16998	1.9108	8.16507	2.65368	7.25414	1.41611		7.55381	0.25792																	2.16	1.535	11.93	2.235		9.16998	1.9108	9.07201	0.66865	8.29347	0.42217
10.6029	1.45603	9.25493	1.91983	8.18244	2.65968	7.27035	1.40215		7.5698	0.21351																	2.17	1.53	11.94	2.224		9.25493	1.91983	9.16296	0.67325	8.35044	0.42412
10.6229	1.46258	9.27192	1.93382	8.22544	2.66429	7.32032	1.38068		7.63676	0.19581																	2.18	1.498	11.95	2.195		9.27192	1.93382	9.18295	0.67582	8.36744	0.4254
10.6879	1.46726	9.36787	1.94509	8.28102	2.67641	7.33653	1.37075		7.69373	0.17368																	2.19	1.493	11.96	2.185		9.36787	1.94509	9.2649	0.68029	8.42542	0.42738
10.7629	1.47793	9.38686	1.94867	8.29806	2.67849	7.38553	1.35114		7.70961	0.15252																	2.2	1.461	11.97	2.157		9.38686	1.94867	9.28289	0.68317	8.44349	0.42875
10.7833	1.48471	9.43783	1.95589	8.36305	2.69407	7.40239	1.33225		7.75958	0.13113																	2.21	1.457	11.98	2.147		9.43783	1.95589	9.36285	0.68708	8.50559	0.43088
10.8563	1.49413	9.51578	1.9668	8.38137	2.69337	7.45136	1.31317		7.775	0.11593																	2.22	1.425	11.99	2.119		9.51578	1.9668	9.38383	0.68956	8.52259	0.43222
10.8769	1.49737	9.53877	1.97652	8.44837	2.70802	7.46881	1.2968		7.82662	0.09197																	2.23	1.421	12	2.109		9.53877	1.97652	9.46079	0.69377	8.58055	0.43415
10.9489	1.50197	9.61373	1.98817	8.4649	2.6846	7.51881	1.27575		7.84325	0.07604																	2.24	1.389	12.01	2.081		9.61373	1.98817	9.51676	0.69751	8.59754	0.43553
10.9691	1.51197	9.63371	1.99651	8.53568	2.65184	7.53492	1.26684		7.89239	0.05459																	2.25	1.386	12.02	2.072		9.63371	1.99651	9.53475	0.69987	8.65553	0.43742
11.0218	1.5187	9.72167	2.00806	8.55406	2.63453	7.5829	1.24496		7.90961	0.03317																	2.26	1.354	12.03	2.044		9.72167	2.00806	9.60171	0.70338	8.6728	0.43878
11.0947	1.52703	9.74665	2.01862	8.61003	2.60476	7.60105	1.22826		7.95959	0.00811																	2.27	1.351	12.04	2.034		9.74665	2.01862	9.64868	0.70662	8.73179	0.44074
11.1147	1.52949	9.82861	2.03066	8.62755	2.58918	7.65139	1.2086																				2.28	1.32	12.05	2.007		9.82861	2.03066	9.66667	0.70893	8.74876	0.44201
11.1877	1.53372	9.84659	2.0341	8.6836	2.56668	7.66884	1.19212																				2.29	1.316	12.06	1.998		9.84659	2.0341	9.76262	0.71445	8.80573	0.44396
11.2077	1.5393	9.91655	2.04036	8.70087	2.54292	7.7195	1.17108																				2.3	1.286	12.07	1.971		9.91655	2.04036	9.78361	0.71735	8.82272	0.44526
11.2896	1.54995	9.93554	2.05059	8.75821	2.52296	7.73576	1.16113																				2.31	1.283	12.08	1.961		9.93554	2.05059	9.86656	0.72148	8.88669	0.44743
11.3136	1.56053	10.0115	2.06191	8.77552	2.50807	7.78627	1.1406																				2.32	1.252	12.09	1.934		10.0115	2.06191	9.88455	0.72396	8.90468	0.44872
11.3946	1.56799	10.0655	2.07432	8.83176	2.4828	7.80298	1.12103																				2.33	1.249	12.1	1.925		10.0655	2.07432	9.9635	0.72813	8.96266	0.45066
11.5055	1.57735	10.0855	2.07683	8.84784	2.47496	7.85595	1.0992																				2.34	1.219	12.11	1.899		10.0855	2.07683	9.98649	0.73072	8.97977	0.45244
11.5824	1.59024	10.1724	2.09005	8.90382	2.455	7.87132	1.07856																				2.35	1.217	12.12	1.89		10.1724	2.09005	10.0604	0.73469	9.02266	0.45382
11.6284	1.5949	10.1907	2.09918	8.92093	2.43365	7.91299	1.069																				2.36	1.187	12.13	1.863		10.1907	2.09918	10.0774	0.73764	9.08085	0.45572
11.6544	1.60521	10.2557	2.09613	8.97716	2.41589	7.96219	1.04769																				2.37	1.184	12.14	1.854		10.2557	2.09613	10.1218	0.73991	9.09784	0.45707
11.7474	1.61068	10.2737	2.1006	8.99404	2.40504	7.97941	1.0321																				2.38	1.155	12.15	1.828		10.2737	2.1006	10.184	0.74313	9.15895	0.45902
11.8023	1.62073	10.3186	2.09703	9.05379	2.37919	8.02842	1.01483																				2.39	1.152	12.16	1.819		10.3186	2.09703	10.202	0.7462	9.1761	0.46039
11.8533	1.62889	10.3846	2.10479	9.07112	2.36293	8.04567	0.99604																				2.4	1.123	12.17	1.792		10.3846	2.10479	10.246	0.7484	9.23508	0.46229
11.8743	1.63575	10.4026	2.1064	9.11538	2.34954	8.09445	0.97686																				2.41	1.121	12.18	1.783		10.4026	2.1064	10.31	0.75169	9.25206	0.46361
11.9622	1.64186	10.4683	2.12314	9.1717	2.32774	8.11103	0.96669																				2.42	1.092	12.19	1.757		10.4683	2.12314	10.3279	0.75478	9.31103	0.46552
11.9842	1.64563	10.4863	2.12694	9.18869	2.32173	8.162	0.94592																				2.43	1.089	12.2	1.748		10.4863	2.12694	10.3739	0.75705	9.32917	0.46682
12.0812	1.65869	10.5322	2.13882	9.24551	2.30339	8.17799	0.93165																				2.44	1.061	12.21	1.722		10.5322	2.13882	10.4369	0.76028	9.38912	0.46882
12.1052	1.66192	10.5972	2.14102	9.26385	2.2862	8.22851	0.91342																				2.45	1.059	12.22	1.713		10.5972	2.14102	10.4539	0.76251	9.40632	0.47006
12.1991	1.67695	10.615	2.15325	9.32085	2.27247	8.24578	0.89544																				2.46	1.03	12.23	1.687		10.615	2.15325	10.5178	0.76576	9.46529	0.47197
12.2211	1.68256	10.6609	2.15556	9.33782	2.25424	8.29507	0.87568																				2.47	1.028	12.24	1.679		10.6609	2.15556	10.5348	0.76884	9.48259	0.47324
12.311	1.69004	10.7269	2.17171	9.36787	2.24847	8.31245	0.85568																				2.48	1	12.25	1.653		10.7269	2.17171	10.5808	0.77111	9.54105	0.47511
12.364	1.69408	10.7449	2.17228	9.42465	2.23012	8.35358	0.84635																				2.49	0.9983	12.26	1.644		10.7449	2.17228	10.6438	0.77434	9.55823	0.47644
12.39	1.70712	10.8098	2.18486	9.44188	2.21328	8.40356	0.82711																				2.5	0.9703	12.27	1.618		10.8098	2.18486	10.6628	0.77748	9.6162	0.47828
12.4889	1.71178	10.8267	2.18717	9.49785	2.1992	8.42114	0.80632																				2.51	0.9686	12.28	1.61		10.8267	2.18717	10.7078	0.77966	9.63475	0.47962
12.5139	1.72001	10.874	2.1987	9.51584	2.18536	8.46214	0.78735																				2.52	0.9409	12.29	1.584		10.874	2.1987	10.7712	0.78302	9.69473	0.48152
12.5959	1.73131	10.9399	2.20355	9.56005	2.16713	8.51229	0.76993																				2.53	0.9393	12.3	1.576		10.9399	2.20355	10.7892	0.78526	9.71172	0.48284
12.6439	1.73156	10.958	2.21047	9.61601	2.15282	8.52937	0.74866																				2.54	0.9118	12.31	1.55		10.958	2.21047	10.8532	0.78854	9.77212	0.48474
12.6638	1.73854	11.0229	2.22074	9.63312	2.14428	8.56991	0.73729																				2.55	0.9104	12.32	1.542		11.0229	2.22074	10.8702	0.79159	9.78911	0.48598
12.7458	1.74484	11.0409	2.22916	9.68911	2.12651	8.62091	0.71761																				2.56	0.883	12.33	1.517		11.0409	2.22916	10.9162	0.79385	9.84839	0.48787
12.7668	1.75264	11.0899	2.23736	9.70508	2.11728	8.63874	0.69867																				2.57	0.8817	12.34	1.509		11.0899	2.23736	10.9805	0.79715	9.8674	0.48967
12.8477	1.75889	11.1548	2.2392	9.76407	2.10309	8.68124	0.68007																				2.58	0.8545	12.35	1.483		11.1548	2.2392	10.9985	0.80015	9.90981	0.4919
12.8667	1.76327	11.1738	2.24901	9.77999	2.08613	8.73122	0.66355																				2.59	0.8533	12.36	1.475		11.1738	2.24901	11.0445	0.80254	9.96334	0.49311
12.9417	1.77314	11.2188	2.25316	9.83696	2.07263	8.74721	0.64906																				2.6	0.8263	12.37	1.45		11.2188	2.25316	11.1094	0.80589	10.0223	0.49496
12.9617	1.77998	11.2847	2.2677	9.85302	2.05856	8.79718	0.62974																				2.61	0.8252	12.38	1.442		11.2847	2.2677	11.1284	0.80824	10.0387	0.49659
13.0352	1.78899	11.3022	2.2669	9.89397	2.04852	8.81449	0.61822																				2.62	0.7984	12.39	1.416		11.3022	2.2669	11.1924	0.81153	10.0798	0.49786
13.0555	1.79159	11.3683	2.28109	9.95094	2.03017	8.86878	0.59745																				2.63	0.7974	12.4	1.408		11.3683	2.28109	11.2104	0.81451	10.14	0.49975
13.1095	1.79524	11.3872	2.28247	9.96693	2.01644	8.88658	0.58062																				2.64	0.7707	12.41	1.383		11.3872	2.28247	11.2544	0.81671	10.157	0.50102
13.1824	1.8042	11.4326	2.29412	10.0069	2.0124	8.93622	0.56131																				2.65	0.7694	12.42	1.376		11.4326	2.29412	11.3172	0.81991	10.215	0.50277
13.2024	1.81092	11.4985	2.29724	10.064	1.98571	8.95329	0.55233																				2.66	0.7432	12.43	1.351		11.4985	2.29724	11.3341	0.82295	10.232	0.50405
13.2774	1.81977	11.5166	2.30439	10.0801	1.97876	9.00325	0.53366																				2.67	0.7424	12.44	1.343		11.5166	2.30439	11.3801	0.82521	10.2904	0.50584
13.2964	1.82561	11.5816	2.31316	10.1371	1.96724	9.0213	0.51397																				2.68	0.716	12.45	1.318		11.5816	2.31316	11.4461	0.82858	10.3086	0.50708
13.3713	1.82955	11.6006	2.32378	10.1534	1.95728	9.07129	0.4973																				2.69	0.7152	12.46	1.311		11.6006	2.32378	11.4637	0.83088	10.3676	0.50892
13.3913	1.83319	11.6465	2.3262	10.2103	1.93916	9.08975	0.48088																				2.7	0.689	12.47	1.286		11.6465	2.3262	11.5292	0.83427	10.3844	0.51055
13.4443	1.84039	11.7125	2.3337	10.2269	1.93552	9.126	0.46473																				2.71	0.6883	12.48	1.279		11.7125	2.3337	11.5482	0.83733	10.4266	0.51177
13.5175	1.85125	11.7305	2.3427	10.2845	1.91994	9.17579	0.44534																				2.72	0.6621	12.49	1.254		11.7305	2.3427	11.5932	0.83982	10.4893	0.51376
13.5383	1.85594	11.7955	2.34351	10.3016	1.90249	9.19301	0.4208																				2.73	0.6614	12.5	1.247		11.7955	2.34351	11.6612	0.84315	10.5065	0.51495
13.6133	1.8638	11.8159	2.35781	10.3587	1.8858	9.24807	0.40714																				2.74	0.6354	12.51	1.223		11.8159	2.35781	11.6805	0.84544	10.5663	0.51681
13.6333	1.86721	11.8669	2.36208	10.4146	1.87327	9.29805	0.38762																				2.75	0.6348	12.52	1.216		11.8669	2.36208	11.7434	0.84866	10.5834	0.51863
13.7082	1.87061	11.9329	2.36785	10.4318	1.86592	9.31518	0.36851																				2.76	0.6088	12.53	1.192		11.9329	2.36785	11.7617	0.85177	10.6301	0.51986
13.7282	1.87446	11.9509	2.37777	10.4888	1.84848	9.3565	0.35586																				2.77	0.6083	12.54	1.185		11.9509	2.37777	11.8067	0.85393	10.6881	0.52162
13.8042	1.8811	12.0168	2.37812	10.5057	1.84334	9.40748	0.33769																				2.78	0.5825	12.55	1.161		12.0168	2.37812	11.8697	0.85721	10.705	0.5232
13.8242	1.89392	12.0348	2.38619	10.5632	1.82855	9.42483	0.3165																				2.79	0.582	12.56	1.155		12.0348	2.38619	11.8877	0.86023	10.7461	0.52436
13.8775	1.89904	12.1031	2.39588	10.5796	1.81341	9.46654	0.30103																				2.8	0.5564	12.57	1.131		12.1031	2.39588	11.9327	0.86249	10.8041	0.52614
13.9514	1.90356	12.1211	2.39623	10.6356	1.80201	9.5275	0.27977																				2.81	0.5559	12.58	1.125		12.1211	2.39623	11.9976	0.86581	10.821	0.5273
13.9714	1.90745	12.1871	2.41019	10.6527	1.79215	9.54449	0.26239																				2.82	0.5303	12.59	1.101		12.1871	2.41019	12.0156	0.86804	10.881	0.52912
14.0467	1.9118	12.2045	2.41192	10.7087	1.77616	9.60845	0.24024																				2.83	0.5299	12.6	1.095		12.2045	2.41192	12.0816	0.87142	10.8989	0.53032
14.0667	1.91583	12.2705	2.42035	10.7247	1.77008	9.62544	0.22366																				2.84	0.5044	12.61	1.071		12.2705	2.42035	12.0986	0.87442	10.9568	0.53205
14.1417	1.9245	12.2885	2.42323	10.7806	1.75801	9.68541	0.20365																				2.85	0.504	12.62	1.066		12.2885	2.42323	12.1435	0.87664	10.9741	0.53326
14.1626	1.9359	12.3355	2.4313	10.7977	1.74143	9.70739	0.17532																				2.86	0.4785	12.63	1.042		12.3355	2.4313	12.2085	0.88	11.0328	0.53499
14.2316	1.93827	12.4027	2.44088	10.8537	1.72907	9.79634	0.1469																				2.87	0.4783	12.64	1.037		12.4027	2.44088	12.2265	0.88228	11.0498	0.53614
14.2518	1.94173	12.4212	2.44042	10.8712	1.71672	9.82033	0.12784																				2.88	0.4529	12.65	1.014		12.4212	2.44042	12.2914	0.88557	11.1088	0.53789
14.3091	1.94618	12.4865	2.4545	10.9111	1.70922	9.89629	0.09827																				2.89	0.4527	12.66	1.008		12.4865	2.4545	12.3094	0.88906	11.1263	0.53913
14.3848	1.95259	12.5045	2.456	10.9698	1.69017	9.91328	0.0785																				2.9	0.4274	12.67	0.9853		12.5045	2.456	12.3619	0.89132	11.1873	0.54086
14.4047	1.95711	12.5704	2.46407	10.9863	1.68698	9.99323	0.05042																				2.91	0.4273	12.68	0.9803		12.5704	2.46407	12.4264	0.89464	11.2044	0.54199
14.4797	1.96739	12.5888	2.47146	11.0423	1.67229	10.0092	0.04015																				2.92	0.4021	12.69	0.9575		12.5888	2.47146	12.4444	0.89772	11.2634	0.54372
14.5007	1.97649	12.6547	2.47192	11.0595	1.65737	10.0692	0.01035																				2.93	0.4018	12.7	0.9527		12.6547	2.47192	12.4884	0.89988	11.2805	0.54484
14.5537	1.97889	12.673	2.48149	11.1154	1.64574	10.0862	0.00105																				2.94	0.3762	12.71	0.9301		12.673	2.48149	12.5537	0.90322	11.3395	0.54653
14.6266	1.9826	12.7379	2.48461	11.1326	1.63583																						2.95	0.3767	12.72	0.9256		12.7379	2.48461	12.5707	0.90542	11.3564	0.54773
14.6466	1.98577	12.7569	2.48888	11.1889	1.61844																						2.96	0.3517	12.73	0.9031		12.7569	2.48888	12.6347	0.90867	11.4154	0.54936
14.7214	1.99449	12.8229	2.50134	11.2059	1.61478																						2.97	0.3517	12.74	0.8988		12.8229	2.50134	12.6528	0.91169	11.4324	0.55056
14.7464	1.99742	12.8409	2.49926	11.2639	1.59871																						2.98	0.3268	12.75	0.8764		12.8409	2.49926	12.6978	0.91393	11.4918	0.55221
14.8203	2.00691	12.9071	2.51242	11.2819	1.58692																						2.99	0.327	12.76	0.8723		12.9071	2.51242	12.7627	0.9173	11.5088	0.55331
14.8403	2.01297	12.9252	2.51426	11.3419	1.57399																						3	0.3023	12.77	0.85		12.9252	2.51426	12.7807	0.9196	11.5678	0.55499
14.9146	2.02192	12.9904	2.52049	11.359	1.55947																						3.01	0.3028	12.78	0.8461		12.9904	2.52049	12.8457	0.9229	11.5849	0.55605
14.9366	2.02343	13.0094	2.52891	11.4161	1.54805																						3.02	0.2778	12.79	0.8238		13.0094	2.52891	12.8647	0.92629	11.6449	0.55781
14.9886	2.02647	13.0794	2.53099	11.4329	1.53673																						3.03	0.2797	12.8	0.82		13.0794	2.53099	12.9146	0.92854	11.6619	0.55887
15.0659	2.03247	13.0974	2.53307	11.4899	1.51995																						3.04	0.2559	12.81	0.7978		13.0974	2.53307	12.9786	0.93184	11.7198	0.56048
15.0858	2.03724	13.1634	2.54622	11.5069	1.51522																						3.05	0.2579	12.82	0.7942		13.1634	2.54622	12.9976	0.93493	11.7379	0.56165
15.1598	2.04658	13.1813	2.54449	11.5656	1.49756																						3.06	0.2339	12.83	0.7719		13.1813	2.54449	13.0441	0.93728	11.7978	0.56328
15.1798	2.05252	13.2463	2.55661	11.5826	1.48871																						3.07	0.235	12.84	0.7685		13.2463	2.55661	13.1094	0.94061	11.8148	0.56473
15.2549	2.06104	13.2653	2.5581	11.639	1.47676																						3.08	0.2112	12.85	0.7462		13.2653	2.5581	13.1274	0.9428	11.8578	0.56591
15.2759	2.06331	13.3163	2.5633	11.6561	1.46082																						3.09	0.2125	12.86	0.7429		13.3163	2.5633	13.1923	0.94617	11.9168	0.56742
15.3289	2.06574	13.3815	2.57264	11.7121	1.44778																						3.1	0.1887	12.87	0.7206		13.3815	2.57264	13.2103	0.94914	11.934	0.56891
15.4049	2.07138	13.3994	2.57114	11.7291	1.44165																						3.11	0.19	12.88	0.7172		13.3994	2.57114	13.2543	0.95135	11.9749	0.57
15.4249	2.07562	13.4654	2.58406	11.7861	1.42489																						3.12	0.1665	12.89	0.6949		13.4654	2.58406	13.3183	0.95456	12.0379	0.57164
15.4988	2.08566	13.4834	2.58476	11.802	1.41621																						3.13	0.1679	12.9	0.6917		13.4834	2.58476	13.3362	0.95691	12.0559	0.57308
15.5198	2.09135	13.5508	2.59064	11.8595	1.40414																						3.14	0.1445	12.91	0.6692		13.5508	2.59064	13.4015	0.96017	12.0969	0.57415
15.5948	2.0995	13.5688	2.59895	11.8763	1.38805																						3.15	0.146	12.92	0.6661		13.5688	2.59895	13.4195	0.96244	12.1558	0.57565
15.6327	2.10076	13.6359	2.59837	11.933	1.37592																						3.16	0.1228	12.93	0.6436		13.6359	2.59837	13.4914	0.96624	12.1718	0.57705
15.6527	2.10492	13.6549	2.6046	11.9511	1.36632																						3.17	0.1244	12.94	0.6405		13.6549	2.6046	13.5134	0.96907	12.2138	0.57811
15.7281	2.10907	13.7219	2.61291	12.0081	1.34915																						3.18	0.1013	12.95	0.6178		13.7219	2.61291	13.583	0.97235	12.2738	0.57959
15.7511	2.11438	13.7399	2.61256	12.0251	1.34531																						3.19	0.103	12.96	0.6148		13.7399	2.61256	13.6011	0.97469	12.2917	0.58073
15.827	2.11957	13.8061	2.62422	12.082	1.32946																						3.2	0.07917	12.97	0.5922		13.8061	2.62422	13.6671	0.978	12.3506	0.58217
15.847	2.12269	13.8276	2.62433	12.0989	1.3165																						3.21	0.08162	12.98	0.5892		13.8276	2.62433	13.6854	0.98025	12.3676	0.58366
15.922	2.12892	13.8739	2.6308	12.1569	1.30614																						3.22	0.0574	12.99	0.5664		13.8739	2.6308	13.7504	0.98361	12.4136	0.58469
15.942	2.14103	13.9399	2.63656	12.1739	1.29053																						3.23	0.06046	13	0.5633		13.9399	2.63656	13.7684	0.98668	12.4736	0.58614
15.9946	2.1453	13.9579	2.64498	12.2309	1.27661																						3.24	0.03772	13.01	0.5403		13.9579	2.64498	13.8144	0.98898	12.4936	0.58754
16.0705	2.14934	14.0039	2.64533	12.2469	1.27134																						3.25	0.03962	13.02	0.5374		14.0039	2.64533	13.8804	0.99232	12.5345	0.58857
16.0915	2.15269	14.0718	2.64833	12.3062	1.25189																						3.26	0.01702	13.03	0.5142		14.0718	2.64833	13.8984	0.9946	12.5945	0.58997
16.1654	2.15592	14.0898	2.65802	12.3236	1.24708																						3.27	0.01896	13.04	0.5112		14.0898	2.65802	13.9643	0.99794	12.6115	0.5914
16.1857	2.15915	14.1558	2.65756	12.3805	1.23203																						3.28	0.05461	13.05	0.488		14.1558	2.65756	13.9823	1.0013	12.6619	0.5928
16.2607	2.16757	14.1738	2.66748	12.3978	1.21437																						3.29	0.07533	13.06	0.485		14.1738	2.66748	14.0322	1.00363	12.7358	0.59436
16.2806	2.17807	14.2197	2.66633	12.4418	1.20692																						3.3	0.1155	13.07	0.4616		14.2197	2.66633	14.0982	1.00695	12.7588	0.59548
16.3326	2.17968	14.2867	2.67729	12.5007	1.19314																						3.31	0.1257	13.08	0.4586		14.2867	2.67729	14.1162	1.0092	12.8407	0.59751
16.4066	2.18315	14.3047	2.67844	12.5177	1.17693																						3.32	0.1608	13.09	0.4351		14.3047	2.67844	14.1811	1.01252	12.8647	0.59862
16.4276	2.18603	14.3806	2.68537	12.5618	1.16905																						3.33	0.1683	13.1	0.4322		14.3806	2.68537	14.1991	1.01474	12.9417	0.60044
16.5055	2.19249	14.3986	2.68491	12.6198	1.15433																						3.34	0.2011	13.11	0.4085		14.3986	2.68491	14.2641	1.01803	12.9596	0.6
16.5261	2.19595	14.4746	2.69102	12.6368	1.14077																						3.35	0.2072	13.12	0.4056		14.4746	2.69102	14.2821	1.02029	13.0306	0.5971
16.5997	2.20426	14.4926	2.69783	12.6948	1.12939																						3.36	0.2383	13.13	0.3818		14.4926	2.69783	14.347	1.02366	13.0476	0.59492
16.6197	2.20945	14.5695	2.70337	12.7108	1.11798																						3.37	0.2436	13.14	0.3788		14.5695	2.70337	14.366	1.02587	13.1176	0.59113
16.6967	2.21764	14.5885	2.69517	12.7688	1.10203																						3.38	0.2736	13.15	0.3551		14.5885	2.69517	14.431	1.02928	13.1345	0.58911
16.7165	2.2248	14.6695	2.66748	12.7848	1.09816																						3.39	0.2783	13.16	0.3521		14.6695	2.66748	14.449	1.03149	13.1955	0.58608
16.7727	2.22803	14.6879	2.65583	12.8432	1.0808																						3.4	0.3076	13.17	0.3282		14.6879	2.65583	14.5147	1.03487	13.2125	0.58337
16.8472	2.23033	14.7538	2.62791	12.8611	1.07216																						3.41	0.312	13.18	0.3253		14.7538	2.62791	14.5327	1.03713	13.2558	0.58142
16.8671	2.23264	14.7728	2.61879	12.9181	1.05968																						3.42	0.3409	13.19	0.3014		14.7728	2.61879	14.5971	1.04038	13.3147	0.57862
16.9431	2.23795	14.8388	2.59999	12.9363	1.04515																						3.43	0.345	13.2	0.2985		14.8388	2.59999	14.6155	1.04264	13.3323	0.57603
16.9631	2.24245	14.8578	2.58464	12.9943	1.03378																						3.44	0.3736	13.21	0.2746		14.8578	2.58464	14.6805	1.04593	13.3742	0.57422
17.039	2.25145	14.9242	2.5746	13.0113	1.02164																						3.45	0.3775	13.22	0.2717		14.9242	2.5746	14.6984	1.0482	13.4342	0.57147
17.0593	2.26022	14.9422	2.55326	13.0703	1.00716																						3.46	0.406	13.23	0.2478		14.9422	2.55326	14.7644	1.05149	13.4522	0.56968
17.1122	2.26299	14.9892	2.54784	13.0862	1.0013																						3.47	0.4098	13.24	0.245		14.9892	2.54784	14.7814	1.05375	13.5122	0.56698
17.1876	2.26564	15.0592	2.52845	13.1445	0.98437																						3.48	0.4382	13.25	0.2211		15.0592	2.52845	14.8479	1.05714	13.5291	0.5652
17.208	2.26899	15.0772	2.516	13.162	0.97886																						3.49	0.4419	13.26	0.2184		15.0772	2.516	14.8659	1.05936	13.5891	0.56263
17.284	2.27326	15.1244	2.50665	13.22	0.96367																						3.5	0.4702	13.27	0.1946		15.1244	2.50665	14.9309	1.06271	13.6061	0.56054
17.3039	2.27753	15.1914	2.486	13.237	0.95168																						3.51	0.4739	13.28	0.192		15.1914	2.486	14.9487	1.06494	13.6771	0.55766
17.3789	2.28629	15.2104	2.48207	13.294	0.94025																						3.52	0.5023	13.29	0.1683		15.2104	2.48207	15.0146	1.06828	13.6941	0.55557
17.3989	2.29137	15.2763	2.46292	13.312	0.92673																						3.53	0.506	13.3	0.1658		15.2763	2.46292	15.0326	1.07069	13.77	0.55252
17.4738	2.29887	15.2943	2.45323	13.37	0.91434																						3.54	0.5344	13.31	0.1422		15.2943	2.45323	15.1006	1.07399	13.789	0.54953
17.4938	2.30026	15.3603	2.44446	13.3869	0.90707																						3.55	0.5382	13.32	0.1399		15.3603	2.44446	15.1186	1.07627	13.848	0.54735
17.5467	2.30222	15.3794	2.42934	13.4459	0.88978																						3.56	0.5666	13.33	0.1165		15.3794	2.42934	15.1841	1.07951	13.9199	0.54438
17.6227	2.30764	15.4454	2.42196	13.4619	0.8859																						3.57	0.5705	13.34	0.1143		15.4454	2.42196	15.2009	1.08176	13.9369	0.54229
17.6437	2.31191	15.4634	2.41019	13.5209	0.87																						3.58	0.5988	13.35	0.09112		15.4634	2.41019	15.2677	1.08512	14.0129	0.5394
17.7186	2.32056	15.5293	2.39554	13.5377	0.85931																						3.59	0.6027	13.36	0.08904		15.5293	2.39554	15.2857	1.08734	14.0319	0.53697
17.7406	2.32979	15.5473	2.37973	13.5957	0.84931																						3.6	0.6311	13.37	0.06613		15.5473	2.37973	15.3524	1.0908	14.1338	0.53301
17.7936	2.33325	15.6075	2.37569	13.6129	0.83464																						3.61	0.6351	13.38	0.06403		15.6075	2.37569	15.3712	1.093	14.1578	0.53078
17.8696	2.33672	15.6744	2.35596	13.6703	0.8225																						3.62	0.6637	13.39	0.0413		15.6744	2.35596	15.4372	1.0964	14.2248	0.52829
17.8895	2.3396	15.6924	2.35031	13.6873	0.81448																						3.63	0.6676	13.4	0.03919		15.6924	2.35031	15.4545	1.09936	14.2437	0.52648
17.9655	2.34295	15.7383	2.33577	13.7462	0.79801																						3.64	0.6963	13.41	0.01669		15.7383	2.33577	15.5013	1.10173	14.3127	0.52368
17.9865	2.34641	15.8063	2.32597	13.7633	0.79371																						3.65	0.7003	13.42	0.01452		15.8063	2.32597	15.5672	1.10504	14.3347	0.52123
18.0624	2.35091	15.8261	2.32054	13.8213	0.77724																						3.66	0.7291	13.43	0.05379		15.8261	2.32054	15.5856	1.10748	14.3817	0.51932
18.0834	2.35471	15.892	2.30197	13.8384	0.7681																						3.67	0.7332	13.44	0.0668		15.892	2.30197	15.6535	1.11075	14.4506	0.51659
18.1594	2.36291	15.9101	2.29435	13.8974	0.75647																						3.68	0.762	13.45	0.0972		15.9101	2.29435	15.6715	1.11295	14.4736	0.5142
18.1793	2.37294	15.956	2.28247	13.9144	0.74283																						3.69	0.7661	13.46	0.1056		15.956	2.28247	15.7375	1.11624	14.5526	0.51134
18.2327	2.37617	16.023	2.27762	13.9734	0.73268																						3.7	0.7951	13.47	0.1342		16.023	2.27762	15.7565	1.11857	14.5716	0.50899
18.3086	2.37906	16.04	2.26585	13.9916	0.71904																						3.71	0.7992	13.48	0.1413		16.04	2.26585	15.8213	1.1218	14.6175	0.50683
18.3296	2.38171	16.108	2.25409	14.0501	0.707																						3.72	0.8283	13.49	0.1693		16.108	2.25409	15.8398	1.12408	14.7045	0.50368
18.4055	2.38563	16.126	2.24047	14.0671	0.69826																						3.73	0.8324	13.5	0.1758		16.126	2.24047	15.9068	1.12741	14.7225	0.50187
18.4265	2.38806	16.1722	2.23505	14.1247	0.68236																						3.74	0.8616	13.51	0.2036		16.1722	2.23505	15.9248	1.12964	14.8104	0.49832
18.5035	2.39325	16.2384	2.22432	14.1607	0.67509																						3.75	0.8658	13.52	0.2097		16.2384	2.22432	15.9903	1.13301	14.8274	0.49667
18.5245	2.39775	16.2564	2.21336	14.1777	0.66522																						3.76	0.895	13.53	0.2373		16.2564	2.21336	16.0083	1.13601	14.9084	0.49342
18.6014	2.40213	16.3214	2.20921	14.2526	0.64737																						3.77	0.8992	13.54	0.2432		16.3214	2.20921	16.0563	1.1384	14.9253	0.49144
18.6224	2.41217	16.3393	2.19559	14.2706	0.63415																						3.78	0.9284	13.55	0.2708		16.3393	2.19559	16.1219	1.14165	14.9963	0.48901
18.6763	2.41713	16.3853	2.19109	14.3606	0.61265																						3.79	0.9326	13.56	0.2766		16.3853	2.19109	16.1396	1.14388	15.0135	0.48745
18.7542	2.42256	16.4503	2.1739	14.3845	0.59968																						3.8	0.962	13.57	0.304		16.4503	2.1739	16.2055	1.14715	15.0744	0.4851
18.7743	2.42625	16.4683	2.17159	14.4825	0.5764																						3.81	0.9662	13.58	0.3097		16.4683	2.17159	16.2245	1.15023	15.0904	0.48354
18.8502	2.43225	16.5355	2.15602	14.4995	0.56318																						3.82	0.9956	13.59	0.337		16.5355	2.15602	16.2705	1.15242	15.1547	0.48108
18.8712	2.43479	16.5535	2.14852	14.5824	0.54608																						3.83	0.9998	13.6	0.3425		16.5535	2.14852	16.3354	1.15566	15.1717	0.47952
18.9462	2.43571	16.6192	2.1424	14.6024	0.53397																						3.84	1.029	13.61	0.3698		16.6192	2.1424	16.3555	1.15879	15.2327	0.4772
18.9661	2.4394	16.6382	2.12994	14.6514	0.51922																						3.85	1.033	13.62	0.3751		16.6382	2.12994	16.4015	1.16103	15.2507	0.47562
19.0381	2.44506	16.7051	2.12314	14.7124	0.50866																						3.86	1.063	13.63	0.4021		16.7051	2.12314	16.4675	1.16426	15.3116	0.47329
19.0596	2.45325	16.7231	2.11575	14.7294	0.49555																						3.87	1.067	13.64	0.4073		16.7231	2.11575	16.4855	1.16645	15.3286	0.47174
19.1136	2.4574	16.7901	2.10098	14.7943	0.48558																						3.88	1.097	13.65	0.4341		16.7901	2.10098	16.5504	1.16966	15.3896	0.46944
19.1911	2.46225	16.8088	2.09395	14.8113	0.47095																						3.89	1.101	13.66	0.4391		16.8088	2.09395	16.5684	1.17266	15.406	0.46786
19.2111	2.46559	16.8567	2.08298	14.8813	0.45618																						3.9	1.131	13.67	0.4657		16.8567	2.08298	16.6144	1.17487	15.4659	0.46565
19.288	2.46755	16.9227	2.07941	14.9062	0.44493																						3.91	1.135	13.68	0.4706		16.9227	2.07941	16.6804	1.17806	15.484	0.46399
19.308	2.46848	16.9412	2.06868	14.9842	0.42367																						3.92	1.165	13.69	0.497		16.9412	2.06868	16.6984	1.18029	15.5469	0.46167
19.3618	2.47194	17.0081	2.05725	15.0002	0.41137																						3.93	1.169	13.7	0.5017		17.0081	2.05725	16.7653	1.18356	15.5639	0.45955
19.4384	2.47932	17.0261	2.04883	15.0762	0.4007																						3.94	1.199	13.71	0.5279		17.0261	2.04883	16.7833	1.18656	15.6066	0.45797
19.4584	2.48336	17.0771	2.03752	15.0951	0.38175																						3.95	1.203	13.72	0.5326		17.0771	2.03752	16.8293	1.18875	15.6676	0.45564
19.5354	2.48982	17.1433	2.03383	15.1401	0.37687																						3.96	1.233	13.73	0.5585		17.1433	2.03383	16.896	1.19203	15.6856	0.45355
19.5553	2.49363	17.1612	2.02368	15.2061	0.35663																						3.97	1.238	13.74	0.5631		17.1612	2.02368	16.914	1.19495	15.7275	0.45173
19.6313	2.49986	17.2272	2.01341	15.2231	0.34839																						3.98	1.268	13.75	0.5888		17.2272	2.01341	16.976	1.19717	15.8225	0.44801
19.6513	2.50274	17.2451	2.01006	15.288	0.33342																						3.99	1.272	13.76	0.5933		17.2451	2.01006	16.9939	1.20047	15.8415	0.44612
19.7282	2.50494	17.3121	1.99513	15.306	0.31474																						4	1.302	13.77	0.6187		17.3121	1.99513	17.0469	1.20273	15.9164	0.44333
19.7498	2.50597	17.3311	1.98795	15.36	0.30754																						4.01	1.307	13.78	0.6232		17.3311	1.98795	17.1139	1.20601	15.9344	0.44178
19.8038	2.50874	17.398	1.97842	15.438	0.28979																						4.02	1.337	13.79	0.6485		17.398	1.97842	17.1319	1.2089	15.9965	0.43936
19.8807	2.51325	17.416	1.96741	15.4609	0.27544																						4.03	1.342	13.8	0.6529		17.416	1.96741	17.1778	1.21115	16.0135	0.43728
19.9027	2.51659	17.482	1.96455	15.5579	0.25373																						4.04	1.372	13.81	0.6782		17.482	1.96455	17.2458	1.21437	16.0568	0.43569
19.9796	2.52167	17.5008	1.95412	15.5749	0.24331																						4.05	1.377	13.82	0.6826		17.5008	1.95412	17.2638	1.21658	16.1187	0.43336
19.9996	2.52686	17.5674	1.94314	15.6398	0.22741																						4.06	1.407	13.83	0.7077		17.5674	1.94314	17.3307	1.21978	16.1367	0.43124
20.0758	2.53228	17.5867	1.93305	15.6568	0.215																						4.07	1.412	13.84	0.7122		17.5867	1.93305	17.3487	1.22277	16.1797	0.4296
20.0967	2.53713	17.6327	1.92648	15.7258	0.20192																						4.08	1.442	13.85	0.7372		17.6327	1.92648	17.3967	1.22498	16.2411	0.42732
20.1717	2.54324	17.6986	1.92104	15.7418	0.19456																						4.09	1.447	13.86	0.7417		17.6986	1.92104	17.4627	1.22814	16.2591	0.4257
20.1927	2.54405	17.7176	1.90884	15.8007	0.17819																						4.1	1.478	13.87	0.7666		17.7176	1.90884	17.4816	1.2303	16.3201	0.42345
20.2475	2.54578	17.7836	1.90371	15.8167	0.1703																						4.11	1.482	13.88	0.7712		17.7836	1.90371	17.5466	1.23343	16.3371	0.42108
20.3238	2.55005	17.8026	1.88909	15.8757	0.1573																						4.12	1.513	13.89	0.796		17.8026	1.88909	17.5656	1.23645	16.3851	0.41952
20.3456	2.55247	17.8514	1.88468	15.8928	0.14462																						4.13	1.518	13.9	0.8007		17.8514	1.88468	17.6216	1.23966	16.4461	0.41725
20.4226	2.55616	17.9174	1.87598	15.9518	0.13477																						4.14	1.548	13.91	0.8256		17.9174	1.87598	17.7045	1.2433	16.4637	0.41482
20.4426	2.55847	17.9344	1.86585	15.9689	0.11885																						4.15	1.553	13.92	0.8303		17.9344	1.86585	17.7245	1.2455	16.5115	0.41326
20.5222	2.56366	18.0023	1.86211	16.0148	0.10864																						4.16	1.584	13.93	0.8551		18.0023	1.86211	17.8075	1.24964	16.5727	0.41096
20.5422	2.56597	18.0193	1.84607	16.0738	0.0971																						4.17	1.588	13.94	0.8599		18.0193	1.84607	17.8265	1.25223	16.5906	0.40938
20.6181	2.57093	18.0715	1.84092	16.0898	0.08043																						4.18	1.619	13.95	0.8848		18.0715	1.84092	17.9054	1.25575	16.6533	0.40696
20.6391	2.58062	18.1385	1.83446	16.1358	0.07185																						4.19	1.624	13.96	0.8896		18.1385	1.83446	17.9234	1.25782	16.6704	0.40465
20.6933	2.58432	18.1565	1.82309	16.1968	0.05771																						4.2	1.655	13.97	0.9143		18.1565	1.82309	17.9904	1.26098	16.7174	0.40304
20.7702	2.5887	18.2238	1.81745	16.2137	0.04637																						4.21	1.659	13.98	0.9192		18.2238	1.81745	18.0084	1.26384	16.7798	0.40072
20.7912	2.59135	18.2418	1.80366	16.2727	0.03571																						4.22	1.69	13.99	0.9439		18.2418	1.80366	18.0563	1.266	16.7968	0.39864
20.8682	2.59505	18.2888	1.80135	16.2899	0.02128																						4.23	1.695	14	0.9489		18.2888	1.80135	18.1227	1.26906	16.8397	0.39693
20.8892	2.59574	18.3548	1.7892	16.3488	0.00868																						4.24	1.726	14.01	0.9737		18.3548	1.7892	18.1417	1.27197	16.9037	0.39457
20.9641	2.59735	18.3738	1.78365																								4.25	1.73	14.02	0.9787		18.3738	1.78365	18.188	1.27402	16.9207	0.39297
20.9855	2.59909	18.421	1.77566																								4.26	1.761	14.03	1.004		18.421	1.77566	18.254	1.27708	16.9837	0.39067
21.0405	2.6022	18.4889	1.76153																								4.27	1.765	14.04	1.009		18.4889	1.76153	18.273	1.27912	17.0007	0.38899
21.1165	2.60935	18.5059	1.76048																								4.28	1.796	14.05	1.033		18.5059	1.76048	18.3398	1.28221	17.0636	0.38668
21.1365	2.61235	18.5729	1.74561																								4.29	1.8	14.06	1.039		18.5729	1.74561	18.3578	1.28426	17.0806	0.38503
21.2144	2.61824	18.5909	1.74188																								4.3	1.831	14.07	1.063		18.5909	1.74188	18.4247	1.28729	17.1446	0.38268
21.2349	2.62124	18.6398	1.73199																								4.31	1.835	14.08	1.069		18.6398	1.73199	18.4427	1.2894	17.1616	0.38107
21.3138	2.62539	18.7228	1.7198																								4.32	1.866	14.09	1.093		18.7228	1.7198	18.5107	1.29249	17.2225	0.37883
21.3368	2.62551	18.7488	1.71048																								4.33	1.869	14.1	1.099		18.7488	1.71048	18.5297	1.29451	17.2395	0.37666
21.4547	2.63289	18.8457	1.69322																								4.34	1.9	14.11	1.124		18.8457	1.69322	18.5976	1.29766	17.2835	0.37502
21.5297	2.64143	18.9157	1.68185																								4.35	1.904	14.12	1.129		18.9157	1.68185	18.6176	1.3001	17.3469	0.3726
21.5926	2.64408	18.9717	1.66741																								4.36	1.935	14.13	1.154		18.9717	1.66741	18.6926	1.30332	17.3639	0.37045
21.6146	2.64651	18.9916	1.65911																								4.37	1.938	14.14	1.16		18.9916	1.65911	18.7196	1.30576	17.4069	0.3689
21.7146	2.65101	19.0666	1.65026																								4.38	1.969	14.15	1.185		19.0666	1.65026	18.8005	1.30959	17.4689	0.36654
21.7366	2.64974	19.0856	1.64629																								4.39	1.972	14.16	1.191		19.0856	1.64629	18.8205	1.3117	17.4863	0.36498
21.8345	2.65885	19.1615	1.63537																								4.4	2.003	14.17	1.216		19.1615	1.63537	18.8955	1.31513	17.5493	0.36258
21.8575	2.65943	19.1805	1.62848																								4.41	2.006	14.18	1.222		19.1805	1.62848	18.9154	1.31806	17.5673	0.36037
21.9494	2.66866	19.2615	1.61585																								4.42	2.037	14.19	1.247		19.2615	1.61585	18.9674	1.32016	17.6096	0.35882
21.9974	2.66508	19.2845	1.60087																								4.43	2.039	14.2	1.253		19.2845	1.60087	19.0474	1.32392	17.6716	0.35645
22.0424	2.66843	19.3914	1.58498																								4.44	2.07	14.21	1.279		19.3914	1.58498	19.0743	1.32641	17.6889	0.35427
22.0654	2.6772	19.4384	1.58154																								4.45	2.073	14.22	1.284		19.4384	1.58154	19.1533	1.32991	17.7329	0.3527
22.1623	2.6757	19.4824	1.57104																								4.46	2.103	14.23	1.31		19.4824	1.57104	19.1773	1.33318	17.7952	0.35027
22.1883	2.68077	19.5063	1.56152																								4.47	2.106	14.24	1.316		19.5063	1.56152	19.2692	1.33643	17.8122	0.34812
22.2942	2.6877	19.5913	1.54567																								4.48	2.136	14.25	1.341		19.5913	1.54567	19.2902	1.33854	17.8555	0.34643
22.3182	2.68643	19.6103	1.5378																								4.49	2.138	14.26	1.347		19.6103	1.5378	19.3742	1.34232	17.9197	0.34409
22.4252	2.69439	19.6892	1.5257																								4.5	2.168	14.27	1.373		19.6892	1.5257	19.3932	1.34483	17.9376	0.34245
22.4761	2.6945	19.7102	1.52174																								4.51	2.17	14.28	1.379		19.7102	1.52174	19.4811	1.34824	18.0005	0.34009
22.5371	2.69935	19.7612	1.51483																								4.52	2.2	14.29	1.404		19.7612	1.51483	19.5021	1.35055	18.0185	0.33789
22.5651	2.70385	19.8411	1.50118																								4.53	2.202	14.3	1.41		19.8411	1.50118	19.5901	1.35424	18.062	0.33624
22.669	2.70016	19.8621	1.49447																								4.54	2.232	14.31	1.436		19.8621	1.49447	19.617	1.35658	18.125	0.33391
22.693	2.68296	19.9381	1.48304																								4.55	2.233	14.32	1.441		19.9381	1.48304	19.699	1.36013	18.143	0.33166
22.8079	2.66139	19.9581	1.46771																								4.56	2.263	14.33	1.467		19.9581	1.46771	19.719	1.36267	18.186	0.33007
22.8289	2.65031	20.065	1.454																								4.57	2.264	14.34	1.473		20.065	1.454	19.8019	1.3657	18.249	0.32764
22.9109	2.63404	20.089	1.44567																								4.58	2.293	14.35	1.498		20.089	1.44567	19.8229	1.36837	18.2676	0.32605
22.9312	2.6247	20.168	1.43163																								4.59	2.294	14.36	1.504		20.168	1.43163	19.9019	1.37097	18.3292	0.32363
23.0083	2.61074	20.187	1.42853																								4.6	2.323	14.37	1.53		20.187	1.42853	19.9209	1.37374	18.3467	0.32146
23.0293	2.60082	20.2539	1.41729																								4.61	2.324	14.38	1.535		20.2539	1.41729	19.9719	1.37552	18.3907	0.31983
23.1083	2.58732	20.2719	1.41149																								4.62	2.353	14.39	1.561		20.2719	1.41149	20.0388	1.3782	18.4536	0.31741
23.1292	2.57878	20.3189	1.40249																								4.63	2.353	14.4	1.567		20.3189	1.40249	20.0588	1.38013	18.4724	0.31505
23.2076	2.56574	20.3858	1.38963																								4.64	2.382	14.41	1.593		20.3858	1.38963	20.1258	1.38274	18.5188	0.31341
23.2285	2.55616	20.4048	1.38715																								4.65	2.381	14.42	1.598		20.4048	1.38715	20.1447	1.38522	18.5808	0.31109
23.3055	2.54243	20.4718	1.37329																								4.66	2.41	14.43	1.624		20.4718	1.37329	20.1917	1.38694	18.5978	0.3094
23.3265	2.52732	20.4898	1.3681																								4.67	2.409	14.44	1.63		20.4898	1.3681	20.2591	1.38962	18.6611	0.30704
23.3805	2.51936	20.5388	1.35864																								4.68	2.438	14.45	1.655		20.5388	1.35864	20.2781	1.39146	18.6791	0.30485
23.4574	2.50805	20.6057	1.34605																								4.69	2.437	14.46	1.661		20.6057	1.34605	20.3473	1.39405	18.7221	0.30322
23.4784	2.50078	20.6247	1.34377																								4.7	2.465	14.47	1.687		20.6247	1.34377	20.3653	1.39641	18.7856	0.30082
23.5564	2.49121	20.6927	1.33065																								4.71	2.464	14.48	1.692		20.6927	1.33065	20.4123	1.39816	18.8038	0.29862
23.5764	2.48475	20.7107	1.3235																								4.72	2.491	14.49	1.718		20.7107	1.3235	20.4792	1.40069	18.8464	0.297
23.6533	2.4754	20.76	1.31751																								4.73	2.49	14.5	1.723		20.76	1.31751	20.4982	1.40241	18.9115	0.29449
23.6743	2.46848	20.827	1.30216																								4.74	2.517	14.51	1.749		20.827	1.30216	20.5654	1.40491	18.9295	0.29288
23.7526	2.4574	20.846	1.29997																								4.75	2.515	14.52	1.754		20.846	1.29997	20.5844	1.40726	18.9934	0.29041
23.7739	2.44979	20.9139	1.28829																								4.76	2.542	14.53	1.779		20.9139	1.28829	20.6314	1.40893	19.0114	0.28771
23.8289	2.44252	20.9319	1.28056																								4.77	2.54	14.54	1.784		20.9319	1.28056	20.6993	1.41147	19.1084	0.28466
23.9069	2.43156	20.9801	1.27486																								4.78	2.567	14.55	1.81		20.9801	1.27486	20.7173	1.41313	19.1353	0.28193
23.9269	2.42302	21.0481	1.25935																								4.79	2.564	14.56	1.814		21.0481	1.25935	20.7843	1.41553	19.1803	0.28027
24.0048	2.41206	21.067	1.25604																								4.8	2.591	14.57	1.84		21.067	1.25604	20.8022	1.41777	19.2443	0.27789
24.0448	2.40456	21.1363	1.24817																								4.81	2.588	14.58	1.844		21.1363	1.24817	20.8492	1.41945	19.2623	0.27569
24.0658	2.39787	21.1553	1.23584																								4.82	2.614	14.59	1.87		21.1553	1.23584	20.9172	1.42185	19.3062	0.27407
24.1437	2.38702	21.2023	1.23205																								4.83	2.61	14.6	1.874		21.2023	1.23205	20.9362	1.42346	19.3702	0.27159
24.1647	2.38021	21.2703	1.21756																								4.84	2.636	14.61	1.899		21.2703	1.21756	21.0021	1.42583	19.389	0.26993
24.2427	2.36948	21.2893	1.21163																								4.85	2.633	14.62	1.904		21.2893	1.21163	21.0211	1.42832	19.4539	0.26735
24.2631	2.36245	21.3562	1.20525																								4.86	2.658	14.63	1.929		21.3562	1.20525	21.0737	1.4299	19.4779	0.26437
24.341	2.3516	21.3763	1.19134																								4.87	2.654	14.64	1.933		21.3763	1.19134	21.1413	1.43224	19.5389	0.2622
24.3623	2.34514	21.4243	1.18873																								4.88	2.68	14.65	1.959		21.4243	1.18873	21.1603	1.43385	19.6178	0.25927
24.4393	2.33464	21.4913	1.17549																								4.89	2.676	14.66	1.963		21.4913	1.17549	21.2283	1.43617	19.6348	0.25764
24.4602	2.32829	21.5092	1.1686																								4.9	2.624	14.67	1.988		21.5092	1.1686	21.2473	1.43831	19.6998	0.25521
24.5416	2.31952	21.5762	1.16363																								4.91	2.59	14.68	1.992		21.5762	1.16363	21.2943	1.43986	19.7178	0.25351
24.5626	2.31341	21.5942	1.15134																								4.92	2.533	14.69	2.018		21.5942	1.15134	21.3622	1.44215	19.7837	0.25105
24.6416	2.30406	21.6422	1.14769																								4.93	2.514	14.7	2.021		21.6422	1.14769	21.3812	1.44422	19.8007	0.24887
24.6626	2.29483	21.7111	1.13384																								4.94	2.464	14.71	2.047		21.7111	1.13384	21.4282	1.44576	19.8447	0.24727
24.7175	2.28756	21.7301	1.1256																								4.95	2.449	14.72	2.051		21.7301	1.1256	21.4961	1.44804	19.9097	0.24479
24.7985	2.27822	21.7981	1.12131																								4.96	2.403	14.73	2.076		21.7981	1.12131	21.5151	1.44953	19.9276	0.24194
24.8196	2.27187	21.8179	1.10704																								4.97	2.389	14.74	2.08		21.8179	1.10704	21.582	1.45171	19.9846	0.24035
24.8976	2.26322	21.8694	1.09896																								4.98	2.345	14.75	2.105		21.8694	1.09896	21.6016	1.45382	20.0476	0.23792
24.9185	2.25699	21.9379	1.09462																								4.99	2.333	14.76	2.109		21.9379	1.09462	21.6506	1.45526	20.0646	0.23638
24.9985	2.24741	21.9559	1.08581																								5	2.291	14.77	2.134		21.9559	1.08581	21.7166	1.45741	20.1275	0.234
25.0465	2.24695	22.0249	1.07366																								5.01	2.28	14.78	2.138		22.0249	1.07366	21.7346	1.45882	20.1455	0.23182
25.0691	2.24095	22.0438	1.06843																								5.02	2.239	14.79	2.163		22.0438	1.06843	21.8005	1.4609	20.1885	0.23028
25.1461	2.23172	22.0968	1.06121																								5.03	2.229	14.8	2.167		22.0968	1.06121	21.8185	1.46232	20.2505	0.22791
25.1681	2.22595	22.1768	1.05008																								5.04	2.189	14.81	2.192		22.1768	1.05008	21.8865	1.46435	20.2685	0.22577
25.246	2.21695	22.1948	1.04004																								5.05	2.179	14.82	2.195		22.1948	1.04004	21.9045	1.46574	20.3114	0.22419
25.2674	2.21107	22.2633	1.03024																								5.06	2.141	14.83	2.221		22.2633	1.03024	21.9714	1.46784	20.3765	0.22174
25.3454	2.20137	22.2823	1.02145																								5.07	2.132	14.84	2.224		22.2823	1.02145	21.9904	1.46918	20.3935	0.22016
25.3664	2.19492	22.3302	1.01283																								5.08	2.094	14.85	2.249		22.3302	1.01283	22.0594	1.47133	20.4564	0.21778
25.4449	2.18568	22.4002	1.00688																								5.09	2.085	14.86	2.252		22.4002	1.00688	22.0784	1.47271	20.4749	0.21537
25.4659	2.1798	22.4192	1.00165																								5.1	2.048	14.87	2.277		22.4192	1.00165	22.1453	1.47469	20.5233	0.21379
25.5439	2.17069	22.4891	0.98715																								5.11	2.04	14.88	2.281		22.4891	0.98715	22.1643	1.47658	20.5862	0.21141
25.5649	2.15949	22.5081	0.98321																								5.12	2.004	14.89	2.306		22.5081	0.98321	22.2123	1.47791	20.6042	0.2093
25.6199	2.15407	22.5561	0.97398																								5.13	1.996	14.9	2.309		22.5561	0.97398	22.2791	1.47989	20.6462	0.20774
25.6998	2.14519	22.6255	0.96177																								5.14	1.96	14.91	2.334		22.6255	0.96177	22.2981	1.48125	20.7101	0.20535
25.7208	2.14172	22.6435	0.95902																								5.15	1.953	14.92	2.337		22.6435	0.95902	22.3701	1.48334	20.7271	0.20382
25.8028	2.13353	22.7125	0.94821																								5.16	1.917	14.93	2.361		22.7125	0.94821	22.3891	1.48513	20.7901	0.20145
25.8437	2.128	22.7314	0.94015																								5.17	1.911	14.94	2.364		22.7314	0.94015	22.4368	1.48644	20.8074	0.199
25.8637	2.12234	22.7794	0.93571																								5.18	1.876	14.95	2.389		22.7794	0.93571	22.5057	1.48836	20.8514	0.19771
25.9427	2.11334	22.8464	0.92081																								5.19	1.869	14.96	2.392		22.8464	0.92081	22.5237	1.48963	20.9174	0.19526
25.9637	2.1078	22.8653	0.91695																								5.2	1.835	14.97	2.416		22.8653	0.91695	22.5927	1.49153	20.9351	0.19314
26.0426	2.09949	22.9338	0.90848																								5.21	1.829	14.98	2.419		22.9338	0.90848	22.6117	1.49322	20.9787	0.1915
26.0626	2.08957	22.9528	0.89798																								5.22	1.794	14.99	2.444		22.9528	0.89798	22.6586	1.49451	21.0438	0.18911
26.1176	2.08392	23.0027	0.89389																								5.23	1.789	15	2.446		23.0027	0.89389	22.7264	1.49632	21.0618	0.18751
26.1969	2.07619	23.0744	0.88413																								5.24	1.755	15.01	2.471		23.0744	0.88413	22.7454	1.49757	21.1248	0.18521
26.2189	2.07031	23.0936	0.87425																								5.25	1.749	15.02	2.473		23.0936	0.87425	22.8134	1.49939	21.1427	0.18299
26.2978	2.06211	23.1626	0.86565																								5.26	1.716	15.03	2.497		23.1626	0.86565	22.8314	1.50104	21.1873	0.18145
26.3188	2.05658	23.1806	0.86202																								5.27	1.71	15.04	2.5		23.1806	0.86202	22.8796	1.50226	21.2502	0.17911
26.3968	2.0485	23.2506	0.84878																								5.28	1.677	15.05	2.524		23.2506	0.84878	22.9468	1.50398	21.2672	0.17698
26.4177	2.04331	23.2695	0.84289																								5.29	1.672	15.06	2.526		23.2695	0.84289	22.9657	1.50519	21.3122	0.1754
26.4967	2.03511	23.3175	0.83699																								5.3	1.64	15.07	2.55		23.3175	0.83699	23.0337	1.50695	21.3752	0.17307
26.52	2.03004	23.3876	0.8229																								5.31	1.635	15.08	2.552		23.3876	0.8229	23.0527	1.50853	21.3925	0.17152
26.5989	2.0215	23.4066	0.81754																								5.32	1.602	15.09	2.576		23.4066	0.81754	23.0997	1.5097	21.4545	0.16923
26.6199	2.01643	23.4745	0.81144																								5.33	1.598	15.1	2.578		23.4745	0.81144	23.1676	1.51138	21.4726	0.16714
26.6759	2.01123	23.4935	0.79932																								5.34	1.565	15.11	2.602		23.4935	0.79932	23.1858	1.51254	21.5173	0.16548
26.7568	2.00062	23.5415	0.79567																								5.35	1.561	15.12	2.604		23.5415	0.79567	23.2538	1.5142	21.5815	0.16319
26.7778	1.99526	23.6105	0.78391																								5.36	1.529	15.13	2.627		23.6105	0.78391	23.2728	1.51576	21.5995	0.16106
26.8581	1.98491	23.6294	0.77558																								5.37	1.525	15.14	2.629		23.6294	0.77558	23.3208	1.51689	21.6434	0.15947
26.879	1.97976	23.6984	0.77081																								5.38	1.493	15.15	2.652		23.6984	0.77081	23.3887	1.51852	21.7063	0.15717
26.958	1.97193	23.7164	0.7575																								5.39	1.489	15.16	2.654		23.7164	0.7575	23.4078	1.51962	21.7233	0.15565
26.979	1.96672	23.7654	0.7531																								5.4	1.458	15.17	2.677		23.7654	0.7531	23.4748	1.52123	21.7873	0.15334
27.0589	1.95927	23.8353	0.74627																								5.41	1.454	15.18	2.678		23.8353	0.74627	23.4938	1.52272	21.8043	0.15121
27.0799	1.95426	23.8713	0.73751																								5.42	1.423	15.19	2.624		23.8713	0.73751	23.5424	1.52384	21.8492	0.14951
27.1599	1.94622	23.8903	0.72865																								5.43	1.42	15.2	2.594		23.8903	0.72865	23.615	1.52556	21.9152	0.14716
27.1812	1.9388	23.9593	0.72299																								5.44	1.389	15.21	2.551		23.9593	0.72299	23.633	1.52657	21.9322	0.14507
27.2362	1.93309	23.9782	0.71761																								5.45	1.385	15.22	2.531		23.9782	0.71761	23.701	1.52811	21.9782	0.14343
27.3163	1.92512	24.0482	0.70324																								5.46	1.355	15.23	2.494		24.0482	0.70324	23.7188	1.52951	22.0421	0.14118
27.3382	1.92015	24.0692	0.69842																								5.47	1.352	15.24	2.478		24.0692	0.69842	23.7667	1.53051	22.0591	0.13957
27.4172	1.91192	24.1173	0.6919																								5.48	1.322	15.25	2.444		24.1173	0.6919	23.835	1.53205	22.1236	0.13734
27.4392	1.90656	24.1862	0.67805																								5.49	1.319	15.26	2.43		24.1862	0.67805	23.8532	1.53383	22.1416	0.13503
27.5171	1.89911	24.2042	0.6741																								5.5	1.289	15.27	2.397		24.2042	0.6741	23.9139	1.53481	22.1873	0.13355
27.5381	1.89394	24.2732	0.66732																								5.51	1.286	15.28	2.384		24.2732	0.66732	23.9809	1.53627	22.2505	0.13121
27.6161	1.88663	24.2922	0.65536																								5.52	1.256	15.29	2.352		24.2922	0.65536	23.999	1.5376	22.2685	0.12914
27.6381	1.88092	24.3411	0.65133																								5.53	1.253	15.3	2.341		24.3411	0.65133	24.048	1.53862	22.3124	0.12758
27.717	1.87331	24.4101	0.64027																								5.54	1.224	15.31	2.309		24.4101	0.64027	24.115	1.54005	22.3774	0.12526
27.74	1.86795	24.4301	0.63126																								5.55	1.222	15.32	2.298		24.4301	0.63126	24.133	1.54095	22.3944	0.1237
27.795	1.86288	24.4989	0.62561																								5.56	1.193	15.33	2.267		24.4989	0.62561	24.2009	1.54239	22.4584	0.12144
27.8739	1.85454	24.5178	0.62022																								5.57	1.19	15.34	2.257		24.5178	0.62022	24.2188	1.54363	22.4783	0.1192
27.8959	1.84922	24.5875	0.60659																								5.58	1.162	15.35	2.227		24.5875	0.60659	24.2648	1.54457	22.5234	0.11764
27.9759	1.8398	24.6061	0.60224																								5.59	1.159	15.36	2.216		24.6061	0.60224	24.3309	1.54592	22.5874	0.11533
27.9959	1.83508	24.6545	0.59378																								5.6	1.131	15.37	2.187		24.6545	0.59378	24.3499	1.54683	22.6055	0.11381
28.0758	1.82661	24.7254	0.58148																								5.61	1.129	15.38	2.177		24.7254	0.58148	24.4169	1.54817	22.6804	0.11096
28.0968	1.82145	24.7434	0.57718																								5.62	1.101	15.39	2.147		24.7434	0.57718	24.4349	1.54934	22.7004	0.1082
28.1772	1.8135	24.8124	0.56906																								5.63	1.099	15.4	2.138		24.8124	0.56906	24.4808	1.55025	22.7614	0.10623
28.1986	1.8079	24.8317	0.55871																								5.64	1.071	15.41	2.109		24.8317	0.55871	24.5488	1.55154	22.8393	0.10352
28.2776	1.80017	24.8806	0.55451																								5.65	1.069	15.42	2.099		24.8806	0.55451	24.5668	1.55244	22.8583	0.10132
28.2995	1.79545	24.9496	0.54354																								5.66	1.041	15.43	2.07		24.9496	0.54354	24.634	1.55375	22.9493	0.09834
28.3555	1.78792	24.9696	0.53481																								5.67	1.039	15.44	2.061		24.9696	0.53481	24.6522	1.55492	22.9663	0.09683
28.4385	1.77971	25.0406	0.52624																								5.68	1.012	15.45	2.033		25.0406	0.52624	24.6992	1.55577	23.0302	0.09455
28.4594	1.77453	25.0616	0.51863																								5.69	1.01	15.46	2.023		25.0616	0.51863	24.7651	1.557	23.0492	0.09242
28.5427	1.76918	25.11	0.50985																								5.7	0.983	15.47	1.995		25.11	0.50985	24.7842	1.55818	23.0932	0.09086
28.5637	1.76395	25.179	0.50298																								5.71	0.9816	15.48	1.986		25.179	0.50298	24.8311	1.55899	23.1582	0.08862
28.6428	1.7565	25.1988	0.49865																								5.72	0.9544	15.49	1.958		25.1988	0.49865	24.8986	1.56023	23.1749	0.08707
28.6648	1.75138	25.2693	0.4855																								5.73	0.9532	15.5	1.949		25.2693	0.4855	24.9159	1.56106	23.2389	0.08488
28.7458	1.74574	25.2873	0.47901																								5.74	0.9262	15.51	1.922		25.2873	0.47901	24.9839	1.56224	23.2558	0.08281
28.7667	1.74067	25.3363	0.47352																								5.75	0.9251	15.52	1.912		25.3363	0.47352	25.0019	1.56336	23.3008	0.08122
28.8467	1.73279	25.4065	0.4596																								5.76	0.8983	15.53	1.885		25.4065	0.4596	25.0498	1.56419	23.3658	0.07893
28.8677	1.72758	25.4245	0.45445																								5.77	0.8973	15.54	1.876		25.4245	0.45445	25.1168	1.56537	23.3838	0.07683
28.9476	1.71937	25.4934	0.44844																								5.78	0.8707	15.55	1.849		25.4934	0.44844	25.1347	1.56613	23.4278	0.07532
28.9706	1.71168	25.5134	0.43972																								5.79	0.8698	15.56	1.84		25.5134	0.43972	25.201	1.56729	23.4917	0.07306
29.0456	1.70664	25.5824	0.42719																								5.8	0.8434	15.57	1.812		25.5824	0.42719	25.219	1.56835	23.5098	0.07153
29.0684	1.69683	25.602	0.42442																								5.81	0.8426	15.58	1.803		25.602	0.42442	25.266	1.56913	23.5738	0.06927
29.1253	1.69165	25.671	0.41517																								5.82	0.8163	15.59	1.776		25.671	0.41517	25.3319	1.57027	23.5958	0.06624
29.2042	1.68476	25.6899	0.40598																								5.83	0.8155	15.6	1.767		25.6899	0.40598	25.3509	1.57101	23.6608	0.06444
29.2442	1.67958	25.7589	0.39901																								5.84	0.7894	15.61	1.74		25.7589	0.39901	25.418	1.57217	23.7387	0.0616
29.2652	1.67446	25.7779	0.39462																								5.85	0.7857	15.62	1.731		25.7779	0.39462	25.4369	1.57317	23.7627	0.05972
29.3442	1.66553	25.8499	0.38215																								5.86	0.7578	15.63	1.704		25.8499	0.38215	25.4829	1.5739	23.8416	0.05684
29.3651	1.66137	25.8699	0.37428																								5.87	0.7563	15.64	1.695		25.8699	0.37428	25.5479	1.57496	23.8667	0.0546
29.4461	1.65429	25.9428	0.36325																								5.88	0.7298	15.65	1.669		25.9428	0.36325	25.5659	1.57571	23.9416	0.05222
29.4671	1.64868	25.9618	0.35846																								5.89	0.7287	15.66	1.659		25.9618	0.35846	25.635	1.57684	23.9676	0.0503
29.5461	1.64112	26.0118	0.34933																								5.9	0.7022	15.67	1.633		26.0118	0.34933	25.654	1.57781	24.0415	0.04764
29.568	1.63559	26.0838	0.33763																								5.91	0.7012	15.68	1.624		26.0838	0.33763	25.6989	1.57851	24.0615	0.04597
29.648	1.62756	26.1028	0.33346																								5.92	0.675	15.69	1.598		26.1028	0.33346	25.7659	1.57954	24.1455	0.0428
29.6683	1.62145	26.1717	0.32575																								5.93	0.6741	15.7	1.589		26.1717	0.32575	25.7849	1.58028	24.1665	0.04052
29.7503	1.6128	26.1907	0.31363																								5.94	0.648	15.71	1.563		26.1907	0.31363	25.8519	1.58134	24.2174	0.03851
29.7722	1.60657	26.2407	0.30998																								5.95	0.6471	15.72	1.554		26.2407	0.30998	25.8709	1.58235	24.3074	0.03532
29.8516	1.59778	26.3096	0.29946																								5.96	0.6212	15.73	1.529		26.3096	0.29946	25.9209	1.58328	24.3264	0.03376
29.8732	1.59235	26.3286	0.29111																								5.97	0.6204	15.74	1.52		26.3286	0.29111	25.9668	1.58393	24.4003	0.03109
29.9522	1.58452	26.4006	0.28083																								5.98	0.5946	15.75	1.495		26.4006	0.28083	26.0318	1.58493	24.4483	0.0288
29.9742	1.57983	26.4206	0.27444																								5.99	0.5939	15.76	1.486		26.4206	0.27444	26.0518	1.586	24.5043	0.02623
30.0491	1.57435	26.4696	0.26545																								6	0.5682	15.77	1.461		26.4696	0.26545	26.1053	1.58666	24.5293	0.0244
30.0715	1.5672	26.5405	0.25673																								6.01	0.5677	15.78	1.452		26.5405	0.25673	26.1822	1.58785	24.6062	0.0216
30.1275	1.56173	26.5595	0.25271																								6.02	0.542	15.79	1.427		26.5595	0.25271	26.2012	1.58852	24.6262	0.01911
30.2064	1.55381	26.6294	0.24152																								6.03	0.5414	15.8	1.418		26.6294	0.24152	26.2782	1.58969	24.6752	0.01736
30.2474	1.54875	26.6484	0.23232																								6.04	0.5159	15.81	1.393		26.6484	0.23232	26.2961	1.59033	24.7601	0.01461
30.2681	1.5429	26.7201	0.22402																								6.05	0.5154	15.82	1.384		26.7201	0.22402	26.3755	1.59151	24.7791	0.0129
30.3491	1.53449	26.739	0.21579																								6.06	0.4899	15.83	1.36		26.739	0.21579	26.3945	1.59214	24.8581	0.01005
30.3711	1.5275	26.788	0.20679																								6.07	0.4895	15.84	1.351		26.788	0.20679	26.4725	1.59329	24.8801	0.00792
30.452	1.51846	26.857	0.20055																								6.08	0.4641	15.85	1.327		26.857	0.20055	26.4905	1.59388
30.473	1.51284	26.876	0.19086																								6.09	0.4637	15.86	1.318		26.876	0.19086	26.5684	1.59495
30.5869	1.50401	26.9463	0.1818																								6.1	0.4384	15.87	1.295		26.9463	0.1818	26.5864	1.59559
30.6099	1.49179	26.966	0.17566																								6.11	0.4382	15.88	1.286		26.966	0.17566	26.6634	1.59668
30.7159	1.48061	27.0159	0.16983																								6.12	0.4129	15.89	1.262		27.0159	0.16983	26.6813	1.5973
30.7378	1.4759	27.0899	0.15777																								6.13	0.4128	15.9	1.254		27.0899	0.15777	26.7595	1.59837
30.8198	1.46865	27.109	0.14825																								6.14	0.3876	15.91	1.231		27.109	0.14825	26.7785	1.59902
30.8408	1.46359	27.1789	0.14026																								6.15	0.3874	15.92	1.222		27.1789	0.14026	26.8565	1.60003
30.9208	1.45619	27.1989	0.13161																								6.16	0.3623	15.93	1.199		27.1989	0.13161	26.8755	1.59533
30.9428	1.45169	27.2482	0.12278																								6.17	0.3623	15.94	1.191		27.2482	0.12278	26.9564	1.58746
31.0227	1.44445	27.3184	0.11455																								6.18	0.3372	15.95	1.168		27.3184	0.11455	26.9914	1.58112
31.0457	1.43491	27.3374	0.11004																								6.19	0.3373	15.96	1.16		27.3374	0.11004	27.0144	1.576
31.1016	1.43036	27.4075	0.09785																								6.2	0.3123	15.97	1.138		27.4075	0.09785	27.0845	1.56821
31.181	1.42268	27.4265	0.08926																								6.21	0.3124	15.98	1.13		27.4265	0.08926	27.1035	1.56337
31.203	1.41263	27.4977	0.0819																								6.22	0.2876	15.99	1.108		27.4977	0.0819	27.1695	1.55648
31.2589	1.41009	27.5177	0.07235																								6.23	0.2878	16	1.1		27.5177	0.07235	27.1884	1.55191
31.3499	1.40232	27.5677	0.06305																								6.24	0.2631	16.01	1.078		27.5677	0.06305	27.2544	1.54537
31.3739	1.3932	27.6376	0.05628																								6.25	0.2635	16.02	1.071		27.6376	0.05628	27.2724	1.53946
31.4888	1.38405	27.6564	0.05152																								6.26	0.2388	16.03	1.049		27.6564	0.05152	27.3194	1.53527
31.5588	1.37174	27.7272	0.03861																								6.27	0.2392	16.04	1.042		27.7272	0.03861	27.3873	1.52889
31.6197	1.36443	27.7472	0.02957																								6.28	0.2147	16.05	1.021		27.7472	0.02957	27.4053	1.52484
31.6447	1.36276	27.7975	0.02192																								6.29	0.2153	16.06	1.014		27.7975	0.02192	27.4724	1.5188
31.7307	1.35211	27.8751	0.00787																								6.3	0.1909	16.07	0.993		27.8751	0.00787	27.4914	1.51265
31.7966	1.33971																										6.31	0.1916	16.08	0.9859				27.5434	1.50868
31.8206	1.33243																										6.32	0.1674	16.09	0.9654				27.6213	1.50173
31.9156	1.32432																										6.33	0.1683	16.1	0.9585				27.6403	1.49748
31.9385	1.31736																										6.34	0.1442	16.11	0.9381				27.7133	1.49149
32.0405	1.31058																										6.35	0.1452	16.12	0.9313				27.7323	1.48614
32.0635	1.30072																										6.36	0.1213	16.13	0.9112				27.7832	1.48206
32.1364	1.2949																										6.37	0.1224	16.14	0.9046				27.8682	1.4747
32.2424	1.28592																										6.38	0.0987	16.15	0.8847				27.8872	1.47111
32.2674	1.28012																										6.39	0.09993	16.16	0.8782				27.9542	1.46577
32.3573	1.26776																										6.4	0.07626	16.17	0.8584				27.9722	1.46214
32.3813	1.2654																										6.41	0.07762	16.18	0.8519				28.0411	1.45669
32.4732	1.2547																										6.42	0.05413	16.19	0.8323				28.0621	1.45163
32.4962	1.24718																										6.43	0.0556	16.2	0.8258				28.1091	1.44805
32.5912	1.24064																										6.44	0.03217	16.21	0.8062				28.178	1.44284
32.6132	1.23417																										6.45	0.03371	16.22	0.7998				28.196	1.438
32.7141	1.22227																										6.46	0.01049	16.23	0.7803				28.244	1.43454
32.7811	1.21628																										6.47	0.01204	16.24	0.7738				28.3119	1.42944
32.807	1.20946																										6.48	0.04677	16.25	0.7545				28.3299	1.42588
32.864	1.20612																										6.49	0.06688	16.26	0.7481				28.3989	1.42091
32.945	1.19865																										6.5	0.1067	16.27	0.7288				28.417	1.4175
32.966	1.19329																										6.51	0.1163	16.28	0.7222				28.484	1.41258
33.0469	1.18546																										6.52	0.1512	16.29	0.7029				28.502	1.40796
33.0689	1.17944																										6.53	0.158	16.3	0.6963				28.5508	1.40457
33.1489	1.17149																										6.54	0.1906	16.31	0.677				28.6341	1.39818
33.1707	1.16561																										6.55	0.1961	16.32	0.6704				28.6571	1.39296
33.2471	1.15995																										6.56	0.2271	16.33	0.6511				28.7501	1.38717
33.269	1.1544																										6.57	0.2318	16.34	0.6445				28.7691	1.38271
33.3495	1.146																										6.58	0.2616	16.35	0.6251				28.86	1.37686
33.3715	1.13988																										6.59	0.2658	16.36	0.6184				28.881	1.37288
33.4514	1.13144																										6.6	0.2949	16.37	0.599				28.9639	1.36724
33.4734	1.12462																										6.61	0.2988	16.38	0.5922				29.0119	1.36281
33.5534	1.11673																										6.62	0.3275	16.39	0.573				29.0329	1.3582
33.5754	1.11173																										6.63	0.3311	16.4	0.566				29.1179	1.35311
33.6557	1.10403																										6.64	0.3595	16.41	0.5466				29.1378	1.34882
33.6768	1.09883																										6.65	0.3629	16.42	0.5396				29.2188	1.34393
33.7591	1.09238																										6.66	0.3911	16.43	0.5202				29.2718	1.33913
33.7811	1.08837																										6.67	0.3943	16.44	0.5131				29.3217	1.33462
33.861	1.08116																										6.68	0.4225	16.45	0.4937				29.3467	1.33078
33.8825	1.07225																										6.69	0.4255	16.46	0.4865				29.4357	1.32438
33.9387	1.06697																										6.7	0.4537	16.47	0.4669				29.4567	1.32092
34.0197	1.06036																										6.71	0.4567	16.48	0.4596				29.5376	1.31533
34.0407	1.05673																										6.72	0.4848	16.49	0.4402				29.5586	1.312
34.122	1.04976																										6.73	0.4878	16.5	0.4328				29.6496	1.30545
34.144	1.04491																										6.74	0.516	16.51	0.4134				29.6695	1.30208
34.2231	1.03829																										6.75	0.5189	16.52	0.4058				29.7585	1.29593
34.2451	1.03411																										6.76	0.5471	16.53	0.3864				29.7975	1.29259
34.3251	1.02629																										6.77	0.5501	16.54	0.3788				29.8184	1.28902
34.347	1.02155																										6.78	0.5783	16.55	0.3594				29.9014	1.28347
34.4282	1.01366																										6.79	0.5813	16.56	0.3517				29.9214	1.28024
34.4492	1.00715																										6.8	0.6095	16.57	0.3324				29.9914	1.27564
34.5091	1.00074																										6.81	0.6125	16.58	0.3246				30.0105	1.27262
34.5891	0.99267																										6.82	0.6408	16.59	0.3053				30.0805	1.26799
34.6108	0.98699																										6.83	0.6438	16.6	0.2975				30.0995	1.265
34.6918	0.97865																										6.84	0.6722	16.61	0.2785				30.1698	1.26041
34.7127	0.97338																										6.85	0.6753	16.62	0.2706				30.1878	1.25629
34.7947	0.96426																										6.86	0.7038	16.63	0.2517				30.2374	1.25317
34.8167	0.95909																										6.87	0.7069	16.64	0.2438				30.3074	1.24854
34.8976	0.9524																										6.88	0.7354	16.65	0.225				30.3265	1.24552
34.9196	0.94747																										6.89	0.7385	16.66	0.2172				30.3964	1.24106
34.9998	0.9412																										6.9	0.7671	16.67	0.1986				30.4154	1.23692
35.0218	0.9365																										6.91	0.7702	16.68	0.1908				30.4634	1.23391
35.1025	0.93032																										6.92	0.7991	16.69	0.1725				30.5339	1.22943
35.1234	0.92622																										6.93	0.8022	16.7	0.1648				30.5529	1.22642
35.2033	0.9194																										6.94	0.831	16.71	0.1467				30.6218	1.22202
35.2243	0.9097																										6.95	0.8342	16.72	0.1391				30.6418	1.21779
35.2813	0.90576																										6.96	0.8631	16.73	0.1214				30.6918	1.21477
35.3612	0.89864																										6.97	0.8663	16.74	0.1138				30.7598	1.21047
35.3832	0.89547																										6.98	0.8953	16.75	0.09633				30.7797	1.20741
35.4652	0.8883																										6.99	0.8984	16.76	0.08872				30.8477	1.20311
35.4872	0.88323																										7	0.9275	16.77	0.07143				30.8667	1.1991
35.5683	0.87568																										7.01	0.9305	16.78	0.06384				30.9147	1.19614
35.5893	0.86996																										7.02	0.9598	16.79	0.04684				30.9836	1.19185
35.6702	0.86156																										7.03	0.9628	16.8	0.03925				31.0026	1.18884
35.6922	0.85592																										7.04	0.9921	16.81	0.02247				31.0746	1.18428
35.7734	0.84621																										7.05	0.9952	16.82	0.01492				31.0936	1.18026
35.7959	0.84129																										7.06	1.025	16.83	0.05225				31.1425	1.17731
35.8778	0.83427																										7.07	1.028	16.84	0.07257				31.2115	1.17296
35.8988	0.82682																										7.08	1.057	16.85	0.0957				31.2305	1.17007
35.9567	0.8218																										7.09	1.06	16.86	0.1113				31.2985	1.16583
36.038	0.81522																										7.1	1.089	16.87	0.1328				31.3175	1.16185
36.0603	0.81094																										7.11	1.092	16.88	0.147				31.3673	1.15884
36.1402	0.80419																										7.12	1.122	16.89	0.1682				31.4374	1.15444
36.1612	0.80009																										7.13	1.125	16.9	0.1816				31.4575	1.15142
36.2432	0.79363																										7.14	1.155	16.91	0.2029				31.5277	1.14705
36.2641	0.79																										7.15	1.158	16.92	0.2157				31.5475	1.14316
36.3461	0.78261																										7.16	1.187	16.93	0.2371				31.5947	1.14001
36.3681	0.77708																										7.17	1.19	16.94	0.2495				31.6671	1.1357
36.449	0.76865																										7.18	1.22	16.95	0.2711				31.6901	1.1316
36.471	0.76348																										7.19	1.223	16.96	0.2834				31.7871	1.12598
36.5532	0.75363																										7.2	1.253	16.97	0.3049				31.84	1.12171
36.574	0.74831																										7.21	1.256	16.98	0.3172				31.859	1.11771
36.6558	0.74057																										7.22	1.287	16.99	0.3387				31.908	1.1148
36.6777	0.73499																										7.23	1.29	17	0.3509				31.9769	1.11063
36.7347	0.7287																										7.24	1.32	17.01	0.3722				31.9966	1.10768
36.8173	0.72176																										7.25	1.323	17.02	0.3842				32.0676	1.1034
36.8393	0.71792																										7.26	1.354	17.03	0.4054				32.0866	1.09948
36.9193	0.71089																										7.27	1.357	17.04	0.4173				32.1355	1.09661
36.9413	0.70705																										7.28	1.387	17.05	0.4382				32.2045	1.09236
37.0227	0.70121																										7.29	1.391	17.06	0.45				32.2245	1.08949
37.0446	0.69671																										7.3	1.421	17.07	0.4707				32.2954	1.08517
37.1266	0.68968																										7.31	1.425	17.08	0.4824				32.3144	1.08128
37.1476	0.68366																										7.32	1.455	17.09	0.5028				32.3634	1.0784
37.2307	0.67452																										7.33	1.459	17.1	0.5144				32.4333	1.07414
37.2537	0.66795																										7.34	1.489	17.11	0.5346				32.4523	1.0712
37.3337	0.66008																										7.35	1.493	17.12	0.5461				32.5233	1.06697
37.3557	0.65503																										7.36	1.523	17.13	0.566				32.5433	1.06301
37.4376	0.64835																										7.37	1.527	17.14	0.5773				32.5933	1.06014
37.459	0.64089																										7.38	1.557	17.15	0.5968				32.6632	1.05595
37.517	0.63649																										7.39	1.561	17.16	0.6081				32.6822	1.05315
37.598	0.62947																										7.4	1.592	17.17	0.6275				32.7512	1.04899
37.6199	0.62529																										7.41	1.595	17.18	0.6387				32.7702	1.04616
37.7022	0.61938																										7.42	1.626	17.19	0.6579				32.8421	1.04181
37.7231	0.61606																										7.43	1.629	17.2	0.669				32.8611	1.03791
37.807	0.60864																										7.44	1.66	17.21	0.6881				32.9111	1.03504
37.829	0.60181																										7.45	1.663	17.22	0.6992				32.981	1.03091
37.871	0.59611																										7.46	1.694	17.23	0.718				33	1.02705
37.952	0.58814																										7.47	1.697	17.24	0.7292				33.0505	1.02418
37.9739	0.58238																										7.48	1.728	17.25	0.7479				33.1204	1.01992
38.0549	0.57421																										7.49	1.731	17.26	0.759				33.1404	1.01703
38.0769	0.56913																										7.5	1.762	17.27	0.7776				33.2116	1.01284
38.1708	0.56265																										7.51	1.765	17.28	0.7887				33.2322	1.00996
38.2318	0.55404																										7.52	1.796	17.29	0.8074				33.3033	1.00567
38.2578	0.54836																										7.53	1.799	17.3	0.8186				33.3253	1.00159
38.3397	0.54194																										7.54	1.83	17.31	0.8371				33.3751	0.99873
38.3607	0.538																										7.55	1.832	17.32	0.8484				33.445	0.99465
38.4429	0.53192																										7.56	1.863	17.33	0.8669				33.4635	0.99197
38.4639	0.52561																										7.57	1.866	17.34	0.8782				33.5334	0.98781
38.5249	0.52105																										7.58	1.896	17.35	0.8967				33.5524	0.98397
38.6279	0.51042																										7.59	1.899	17.36	0.908				33.6047	0.98101
38.6898	0.5018																										7.6	1.93	17.37	0.9265				33.6757	0.97684
38.7168	0.49349																										7.61	1.932	17.38	0.9379				33.6947	0.97404
38.7608	0.49065																										7.62	1.963	17.39	0.9564				33.7645	0.9699
38.8437	0.48562																										7.63	1.965	17.4	0.9679				33.7845	0.9671
38.8657	0.48066																										7.64	1.996	17.41	0.9864				33.856	0.96288
38.9491	0.47142																										7.65	1.997	17.42	0.9979				33.8758	0.95904
38.9713	0.46557																										7.66	2.028	17.43	1.016				33.9259	0.9563
39.0543	0.45587																										7.67	2.03	17.44	1.028				33.9959	0.9522
39.0778	0.44908																										7.68	2.06	17.45	1.047				34.0138	0.94947
39.1366	0.44379																										7.69	2.062	17.46	1.058				34.0868	0.94523
39.2177	0.4369																										7.7	2.092	17.47	1.077				34.1063	0.94141
39.2397	0.43261																										7.71	2.093	17.48	1.088				34.1563	0.9386
39.3216	0.4269																										7.72	2.124	17.49	1.107				34.2272	0.93451
39.3436	0.4238																										7.73	2.125	17.5	1.119				34.2462	0.93174
39.4265	0.41632																										7.74	2.155	17.51	1.137				34.3172	0.92764
39.4475	0.40975																										7.75	2.155	17.52	1.149				34.3362	0.92491
39.5305	0.40129																										7.76	2.185	17.53	1.168				34.4086	0.92065
39.5525	0.39392																										7.77	2.186	17.54	1.18				34.4265	0.91694
39.6374	0.38653																										7.78	2.216	17.55	1.199				34.4765	0.91418
39.6594	0.38285																										7.79	2.216	17.56	1.211				34.5445	0.91023
39.7424	0.37729																										7.8	2.246	17.57	1.23				34.5645	0.90753
39.7644	0.37375																										7.81	2.246	17.58	1.242				34.6334	0.90351
39.8453	0.36625																										7.82	2.275	17.59	1.261				34.6534	0.89978
39.8673	0.3596																										7.83	2.275	17.6	1.274				34.702	0.89704
39.9253	0.35467																										7.84	2.304	17.61	1.293				34.773	0.89292
40.0072	0.3464																										7.85	2.304	17.62	1.305				34.793	0.89017
40.0292	0.34028																										7.86	2.333	17.63	1.324				34.8629	0.88615
40.1122	0.33148																										7.87	2.332	17.64	1.337				34.8819	0.88342
40.1344	0.32456																										7.88	2.361	17.65	1.356				34.9529	0.87934
40.2164	0.31729																										7.89	2.36	17.66	1.369				34.9728	0.87649
40.2383	0.31262																										7.9	2.391	17.67	1.388				35.0458	0.8723
40.3207	0.30732																										7.91	2.389	17.68	1.401				35.0658	0.86958
40.3427	0.30335																										7.92	2.419	17.69	1.42				35.1368	0.86551
40.4246	0.29691																										7.93	2.416	17.7	1.433				35.1567	0.86261
40.4466	0.2916																										7.94	2.446	17.71	1.452				35.2294	0.85853
40.5337	0.27908																										7.95	2.443	17.72	1.465				35.2487	0.85577
40.5555	0.27392																										7.96	2.474	17.73	1.484				35.3212	0.85161
40.6385	0.26762																										7.97	2.472	17.74	1.497				35.3432	0.84862
40.6615	0.26406																										7.98	2.501	17.75	1.516				35.4153	0.84463
40.7458	0.25837																										7.99	2.498	17.76	1.529				35.4343	0.84097
40.7678	0.25255																										8	2.527	17.77	1.548				35.4832	0.83829
40.8507	0.24351																										8.01	2.524	17.78	1.562				35.5545	0.83413
40.8717	0.2376																										8.02	2.552	17.79	1.581				35.5745	0.83142
40.9537	0.2285																										8.03	2.548	17.8	1.594				35.6477	0.82723
40.976	0.22227																										8.04	2.576	17.81	1.613				35.6657	0.82361
41.0568	0.21608																										8.05	2.573	17.82	1.626				35.7151	0.82089
41.0787	0.20857																										8.06	2.6	17.83	1.645				35.7871	0.81683
41.1374	0.20426																										8.07	2.596	17.84	1.659				35.8071	0.8141
41.2193	0.20026																										8.08	2.623	17.85	1.678				35.877	0.81016
41.2423	0.19388																										8.09	2.618	17.86	1.691				35.896	0.80643
41.3372	0.18244																										8.1	2.645	17.87	1.71				35.946	0.80376
41.3622	0.18039																										8.11	2.639	17.88	1.723				36.0159	0.79977
41.4792	0.16683																										8.12	2.667	17.89	1.742				36.0359	0.79685
41.5541	0.15549																										8.13	2.66	17.9	1.755				36.1089	0.7929
41.6131	0.1489																										8.14	2.688	17.91	1.774				36.1279	0.79023
41.6611	0.14491																										8.15	2.683	17.92	1.787				36.1978	0.78631
41.6861	0.13869																										8.16	2.631	17.93	1.806				36.2173	0.78259
41.781	0.13017																										8.17	2.598	17.94	1.819				36.2683	0.77986
41.804	0.1233																										8.18	2.541	17.95	1.837				36.3396	0.77581
41.865	0.11385																										8.19	2.523	17.96	1.85				36.3601	0.77304
41.9679	0.1085																										8.2	2.472	17.97	1.868				36.4325	0.76899
41.9909	0.10128																										8.21	2.458	17.98	1.881				36.4515	0.76529
42.0998	0.09054																										8.22	2.411	17.99	1.899				36.5015	0.76257
42.1238	0.08767																										8.23	2.398	18	1.912				36.5744	0.75846
42.2317	0.0738																										8.24	2.354	18.01	1.93				36.5944	0.7557
42.2547	0.06707																										8.25	2.342	18.02	1.943				36.6674	0.75164
42.3727	0.05624																										8.26	2.3	18.03	1.96				36.6864	0.74894
42.3956	0.04989																										8.27	2.289	18.04	1.973				36.7583	0.74494
42.4936	0.03987																										8.28	2.248	18.05	1.991				36.7774	0.74117
42.5605	0.03442																										8.29	2.238	18.06	2.004				36.8293	0.73848
42.6325	0.0229																										8.3	2.198	18.07	2.021				36.9003	0.73449
42.6865	0.02122																										8.31	2.189	18.08	2.034				36.9253	0.73138
42.7115	0.00967																										8.32	2.149	18.09	2.051				36.9972	0.72738
																											8.33	2.141	18.1	2.064				37.0172	0.72458
																											8.34	2.102	18.11	2.082				37.0902	0.72056
																											8.35	2.094	18.12	2.095				37.1102	0.71688
																											8.36	2.056	18.13	2.112				37.1605	0.71421
																											8.37	2.049	18.14	2.125				37.2324	0.71021
																											8.38	2.012	18.15	2.142				37.2514	0.7075
																											8.39	2.005	18.16	2.155				37.3229	0.70356
																											8.4	1.968	18.17	2.172				37.3424	0.69982
																											8.41	1.962	18.18	2.185				37.3934	0.6971
																											8.42	1.926	18.19	2.202				37.4653	0.69313
																											8.43	1.92	18.2	2.215				37.4853	0.69052
																											8.44	1.884	18.21	2.231				37.5573	0.68647
																											8.45	1.878	18.22	2.244				37.5762	0.68181
																											8.46	1.843	18.23	2.261				37.6422	0.67904
																											8.47	1.838	18.24	2.274				37.7241	0.67438
																											8.48	1.803	18.25	2.29				37.7481	0.6696
																											8.49	1.798	18.26	2.303				37.8131	0.66658
																											8.5	1.763	18.27	2.32				37.889	0.66233
																											8.51	1.758	18.28	2.333				37.909	0.6587
																											8.52	1.724	18.29	2.349				37.959	0.656
																											8.53	1.719	18.3	2.362				38.03	0.6521
																											8.54	1.686	18.31	2.378				38.0519	0.64931
																											8.55	1.681	18.32	2.391				38.1239	0.64538
																											8.56	1.648	18.33	2.406				38.1429	0.64267
																											8.57	1.644	18.34	2.419				38.2149	0.63878
																											8.58	1.61	18.35	2.435				38.2348	0.63507
																											8.59	1.606	18.36	2.448				38.2858	0.63241
																											8.6	1.574	18.37	2.463				38.3578	0.62845
																											8.61	1.57	18.38	2.476				38.3774	0.6258
																											8.62	1.537	18.39	2.491				38.4484	0.62191
																											8.63	1.534	18.4	2.504				38.4684	0.61835
																											8.64	1.502	18.41	2.519				38.5174	0.6157
																											8.65	1.498	18.42	2.531				38.5903	0.61172
																											8.66	1.466	18.43	2.546				38.6103	0.60899
																											8.67	1.463	18.44	2.559				38.7083	0.60321
																											8.68	1.431	18.45	2.573				38.7313	0.60011
																											8.69	1.428	18.46	2.586				38.8182	0.59531
																											8.7	1.397	18.47	2.6				38.8422	0.592
																											8.71	1.394	18.48	2.612				38.9341	0.58702
																											8.72	1.363	18.49	2.626				38.9561	0.58417
																											8.73	1.361	18.5	2.639				39.0291	0.58021
																											8.74	1.33	18.51	2.653				39.0531	0.57709
																											8.75	1.327	18.52	2.665				39.146	0.57186
																											8.76	1.297	18.53	2.678				39.167	0.56864
																											8.77	1.294	18.54	2.69				39.2729	0.56277
																											8.78	1.264	18.55	2.638				39.2929	0.55969
																											8.79	1.262	18.56	2.596				39.3919	0.55431
																											8.8	1.232	18.57	2.564				39.4119	0.55117
																											8.81	1.23	18.58	2.533				39.5108	0.54584
																											8.82	1.201	18.59	2.506				39.5368	0.54254
																											8.83	1.199	18.6	2.479				39.6327	0.53725
																											8.84	1.169	18.61	2.455				39.6557	0.53398
																											8.85	1.168	18.62	2.43				39.7417	0.52954
																											8.86	1.139	18.63	2.407				39.7637	0.52616
																											8.87	1.137	18.64	2.384				39.8546	0.52152
																											8.88	1.108	18.65	2.362				39.8786	0.51836
																											8.89	1.107	18.66	2.34				39.9605	0.51411
																											8.9	1.078	18.67	2.318				39.9796	0.51045
																											8.91	1.077	18.68	2.297				40.0314	0.50768
																											8.92	1.049	18.69	2.276				40.1054	0.50378
																											8.93	1.048	18.7	2.255				40.1254	0.50117
																											8.94	1.02	18.71	2.235				40.1973	0.49733
																											8.95	1.019	18.72	2.214				40.2173	0.49468
																											8.96	0.9908	18.73	2.194				40.2913	0.49078
																											8.97	0.9902	18.74	2.174				40.3113	0.48715
																											8.98	0.9623	18.75	2.154				40.3622	0.48455
																											8.99	0.9618	18.76	2.134				40.4342	0.48069
																											9	0.9341	18.77	2.115				40.4542	0.478
																											9.01	0.9337	18.78	2.095				40.5262	0.47418
																											9.02	0.9063	18.79	2.077				40.5461	0.47159
																											9.03	0.9061	18.8	2.057				40.6195	0.4677
																											9.04	0.8788	18.81	2.039				40.6395	0.46406
																											9.05	0.8787	18.82	2.019				40.6905	0.46143
																											9.06	0.8516	18.83	2.001				40.7635	0.4576
																											9.07	0.8515	18.84	1.982				40.7839	0.45498
																											9.08	0.8245	18.85	1.964				40.8569	0.45107
																											9.09	0.8246	18.86	1.944				40.8769	0.44851
																											9.1	0.7978	18.87	1.926				40.949	0.4447
																											9.11	0.798	18.88	1.907				40.968	0.44115
																											9.12	0.7713	18.89	1.889				41.02	0.43852
																											9.13	0.7715	18.9	1.87				41.094	0.43457
																											9.14	0.745	18.91	1.853				41.114	0.43198
																											9.15	0.7454	18.92	1.833				41.1859	0.42813
																											9.16	0.719	18.93	1.816				41.2059	0.42457
																											9.17	0.7193	18.94	1.796				41.2579	0.42197
																											9.18	0.6931	18.95	1.779				41.3308	0.41812
																											9.19	0.6935	18.96	1.76				41.3508	0.41546
																											9.2	0.6673	18.97	1.742				41.4248	0.41157
																											9.21	0.6678	18.98	1.723				41.4448	0.409
																											9.22	0.6417	18.99	1.706				41.5177	0.40518
																											9.23	0.6422	19	1.687				41.5387	0.40148
																											9.24	0.6163	19.01	1.67				41.5907	0.39878
																											9.25	0.6168	19.02	1.651				41.6647	0.39502
																											9.26	0.5911	19.03	1.634				41.6846	0.3924
																											9.27	0.5916	19.04	1.615				41.7576	0.38859
																											9.28	0.5659	19.05	1.598				41.7776	0.38601
																											9.29	0.5666	19.06	1.579				41.8505	0.38217
																											9.3	0.5409	19.07	1.563				41.8715	0.37855
																											9.31	0.5416	19.08	1.544				41.9228	0.37601
																											9.32	0.516	19.09	1.528				41.9955	0.3722
																											9.33	0.5167	19.1	1.509				42.015	0.36963
																											9.34	0.4912	19.11	1.494				42.0899	0.36572
																											9.35	0.492	19.12	1.475				42.1094	0.36322
																											9.36	0.4665	19.13	1.459				42.1823	0.35942
																											9.37	0.4673	19.14	1.441				42.2034	0.35587
																											9.38	0.442	19.15	1.425				42.2544	0.35322
																											9.39	0.4429	19.16	1.407				42.3274	0.3494
																											9.4	0.4177	19.17	1.392				42.3484	0.34685
																											9.41	0.4186	19.18	1.373				42.4216	0.34301
																											9.42	0.3933	19.19	1.358				42.4416	0.33953
																											9.43	0.3943	19.2	1.34				42.4926	0.33698
																											9.44	0.3692	19.21	1.325				42.5655	0.33315
																											9.45	0.3702	19.22	1.307				42.5855	0.33061
																											9.46	0.3451	19.23	1.293				42.6597	0.32673
																											9.47	0.3462	19.24	1.275				42.6796	0.32418
																											9.48	0.3212	19.25	1.261				42.7526	0.3204
																											9.49	0.3223	19.26	1.242				42.7726	0.31689
																											9.5	0.2974	19.27	1.229				42.8245	0.31438
																											9.51	0.2986	19.28	1.211				42.8975	0.31059
																											9.52	0.2739	19.29	1.198				42.9175	0.30797
																											9.53	0.2752	19.3	1.18				42.9915	0.30418
																											9.54	0.2505	19.31	1.167				43.0114	0.30162
																											9.55	0.2519	19.32	1.149				43.0864	0.29773
																											9.56	0.2273	19.33	1.136				43.1064	0.29422
																											9.57	0.2288	19.34	1.119				43.1576	0.29172
																											9.58	0.2043	19.35	1.107				43.2305	0.28792
																											9.59	0.2059	19.36	1.089				43.2505	0.28545
																											9.6	0.1815	19.37	1.077				43.3235	0.28168
																											9.61	0.1833	19.38	1.06				43.3425	0.27915
																											9.62	0.159	19.39	1.049				43.4164	0.27539
																											9.63	0.1609	19.4	1.032				43.4371	0.27184
																											9.64	0.1368	19.41	1.021				43.4881	0.2693
																											9.65	0.1388	19.42	1.004				43.56	0.26565
																											9.66	0.1149	19.43	0.9927				43.5798	0.26318
																											9.67	0.117	19.44	0.976				43.6573	0.25913
																											9.68	0.09324	19.45	0.9653				43.6773	0.25659
																											9.69	0.09547	19.46	0.9487				43.7511	0.25279
																											9.7	0.07176	19.47	0.9382				43.7721	0.24923
																											9.71	0.0741	19.48	0.9217				43.825	0.24571
																											9.72	0.05056	19.49	0.9115				43.876	0.2432
																											9.73	0.053	19.5	0.8951				43.962	0.23865
																											9.74	0.02953	19.51	0.8851				43.9809	0.23616
																											9.75	0.032	19.52	0.8686				44.0569	0.23223
																											9.76	0.00866	19.53	0.8588				44.0773	0.22972
																													19.54	0.8423				44.1504	0.22592
																													19.55	0.8327				44.1713	0.22243
																													19.56	0.8161				44.2243	0.21989
																													19.57	0.8066				44.3033	0.21574
																													19.58	0.7899				44.324	0.2132
																													19.59	0.7806				44.3989	0.20933
																													19.6	0.7639				44.4202	0.20671
																													19.61	0.7547				44.4932	0.20304
																													19.62	0.738				44.5142	0.2005
																													19.63	0.7288				44.5882	0.19629
																													19.64	0.7119				44.6092	0.19316
																													19.65	0.7028				44.6628	0.19061
																													19.66	0.6858				44.7351	0.1869
																													19.67	0.6767				44.7576	0.18426
																													19.68	0.6596				44.8317	0.18049
																													19.69	0.6506				44.8528	0.17786
																													19.7	0.6333				44.9278	0.17413
																													19.71	0.6243				44.9487	0.17058
																													19.72	0.607				45.0027	0.16796
																													19.73	0.598				45.0807	0.16396
																													19.74	0.5806				45.1023	0.1613
																													19.75	0.5716				45.1773	0.1576
																													19.76	0.554				45.1962	0.15514
																													19.77	0.545				45.2707	0.15134
																													19.78	0.5272				45.2907	0.14884
																													19.79	0.5183				45.3637	0.14522
																													19.8	0.5004				45.3837	0.14181
																													19.81	0.4915				45.4376	0.13917
																													19.82	0.4734				45.5116	0.13547
																													19.83	0.4645				45.5323	0.13289
																													19.84	0.4464				45.6095	0.12901
																													19.85	0.4376				45.6295	0.12648
																													19.86	0.4194				45.7034	0.12279
																													19.87	0.4105				45.7237	0.11942
																													19.88	0.3922				45.7747	0.11698
																													19.89	0.3834				45.8486	0.11326
																													19.9	0.365				45.8686	0.11071
																													19.91	0.3562				45.9481	0.10668
																													19.92	0.3377				45.9681	0.10414
																													19.93	0.3291				46.0441	0.10036
																													19.94	0.3105				46.0651	0.09697
																													19.95	0.302				46.116	0.09446
																													19.96	0.2835				46.191	0.09076
																													19.97	0.2751				46.211	0.08832
																													19.98	0.2567				46.2839	0.08461
																													19.99	0.2484				46.304	0.08214
																													20	0.23				46.3789	0.07843
																													20.01	0.2219				46.3999	0.07499
																													20.02	0.2036				46.4519	0.07247
																													20.03	0.1956				46.5258	0.06881
																													20.04	0.1775				46.5468	0.06626
																													20.05	0.1698				46.6217	0.06245
																													20.06	0.1518				46.6423	0.06004
																													20.07	0.1442				46.7152	0.05643
																													20.08	0.1264				46.7352	0.05301
																													20.09	0.1189				46.7872	0.05052
																													20.1	0.1012				46.8601	0.04691
																													20.11	0.09384				46.8802	0.04448
																													20.12	0.07632				46.9541	0.04084
																													20.13	0.06899				46.9731	0.03841
																													20.14	0.05167				47.0493	0.03464
																													20.15	0.04446				47.0703	0.03114
																													20.16	0.02735				47.1223	0.02868
																													20.17	0.02023				47.1966	0.02506
																													20.18	0.00323				47.2175	0.02248
																																		47.2928	0.0184
																																		47.3132	0.01636
																																		47.3881	0.01267
																																		47.4075	0.01021
																																		47.4814	0.00662
																																		47.5021	0.00704
																																		47.5654	0.00979

## Sheet: Figure 4
Figure 4c																	Figure 4d										Figure 4e							Figure 4f
																															Fitting			5 μA		2		1		0.8		0.6		0.5		0.3		0.2
Lateral diatance (μm)	Thickness (nm)	Lateral diatance (μm)	Thickness (nm)	Lateral diatance (μm)	Thickness (nm)	Lateral diatance (μm)	Thickness (nm)	Lateral diatance (μm)	Thickness (nm)	Lateral diatance (μm)	Thickness (nm)	Lateral diatance (μm)	Thickness (nm)	Lateral diatance (μm)	Thickness (nm)		y	Capacitance (μF)	Capacitance (μF)	Capacitance (μF)	Capacitance (μF)	Capacitance (μF)	Capacitance (μF)	Capacitance (μF)	Capacitance (μF)		Cell number	Voltage (V)	Capacitance (μF)		Cell number	Capacitance (μF)		time (s)	voltage (V)	time (s)	voltage (V)	time (s)	voltage (V)	time (s)	voltage (V)	time (s)	voltage (V)	time (s)	voltage (V)	time (s)	voltage (V)	time (s)	voltage (V)
0	-20.1971	5.4	-0.0498	15.3	6.18753	0	-3.15748	-4.5	-4.56529	0	2.25131	14.4	18.1288	10	7.18346		1	1.64815	1.68519	1.76296	1.62963	1.54815	1.75556	1.65556	1.67407		1	2.7	1.45185		1	1.45152		-3.794e-06	-6.51682	-1.304e-06	-1.09136	9.8e-07	-0.93687	3.91e-06	-0.99536	2.36e-06	-0.92267	-3.95e-06	-0.15785	-6e-07	-0.42692	4.39e-06	-0.05939
1.63532	-7.55672	7.03524	-0.0498	16.9352	5.54751	1.63529	-3.15748	-2.86471	-4.56529	1.6353	1.02993	16.0352	4.11339	11.6352	2.10159		2	1.58889	1.64074	1.6963	1.63333	1.68889	1.75556	1.74074	1.61852		8	21	0.14571		1.07107	1.34755		0.02498	7.45713	0.02698	8.8394	0.02722	4.64939	0.03299	4.12672	0.04598	1.42074	0.02605	1.90928	0.02642	0.86734	0.02606	0.8173
3.27061	-7.55672	8.67051	-0.0498	18.5705	2.71318	3.27059	-3.15748	-1.22949	-5.50703	3.2707	1.02993	17.6705	4.11339	13.2706	2.10159		3	1.7037	1.65185	1.71111	1.64815	1.73704	1.73333	1.65556	1.67778		16	42	0.07143		1.14214	1.25702		0.06896	30.1534	0.10993	17.6589	0.06642	6.54199	0.071	4.68024	0.06799	3.24937	0.08184	3.23751	0.07985	0.51003	0.07803	1.7383
4.90584	-7.55672	10.3058	-0.0498	20.2058	2.71318	4.90583	-0.15873	0.4058	-6.3777	4.906	1.02993	19.3058	18.1288	14.9058	2.10159		4	1.6037	1.71852	1.64444	1.64815	1.74074	1.74444	1.65185	1.62222		24	63	0.05079		1.21321	1.17751		0.08195	36.8853	0.14391	23.6881	0.10843	8.6372	0.11698	7.48603	0.13093	5.86692	0.1012	4.51474	0.12085	2.65674	0.138	1.71607
6.54117	-4.27189	11.941	3.13496	21.8411	5.09447	6.54112	-0.15873	2.04107	-5.50703	6.5413	0.95419	20.9411	18.1288	16.5411	2.10159		5	1.6963	1.59259	1.66296	1.58148	1.77037	1.72593	1.77037	1.62593		32	84	0.03738		1.28428	1.10714		0.12392	49.9815	0.1659	27.8809	0.1314	10.7918	0.14097	8.78115	0.15791	6.50939	0.15218	6.38044	0.14043	3.08713	0.14999	2.74171
8.17644	-3.90017	13.5763	3.13496	23.4764	5.09447	8.17641	-0.15873	3.67634	-5.50703	8.1767	0.95419	22.5764	19.3411	18.1764	3.95706		6	1.63704	1.58519	1.67778	1.63333	1.68889	1.73333	1.66667	1.63704		40	105	0.0301		1.35536	1.04443		0.14592	58.3695	0.21887	34.575	0.15474	13.0899	0.16497	10.5842	0.1829	7.63488	0.17818	6.71691	0.17741	3.76988	0.17003	2.42024
9.81168	-3.90017	15.2116	3.13496	25.1116	4.1377	9.81165	0.83903	5.31174	-5.50703	9.812	0.95419	24.2117	19.5825	19.8117	3.95706		7	1.61481	1.5963	1.66296	1.57407	1.74444	1.51852	1.67037	1.62963		48	126	0.02587		1.42643	0.98822		0.1739	69.4145	0.23686	36.9663	0.1767	15.0061	0.1881	12.4976	0.20888	9.41287	0.20491	8.43538	0.1984	4.45631	0.20201	2.91583
11.447	-3.57109	16.8469	3.13496	26.7469	5.09447	11.447	0.83903	6.94689	-5.50703	11.4473	-0.16806	25.8469	19.5825	21.447	4.8655		8	1.61481	1.61481	1.65185	1.62963	1.74815	1.76296	1.67407	1.63333		56	147	0.02177		1.4975	0.93755		0.20088	79.0474	0.26085	40.5808	0.19899	16.633	0.21207	14.0535	0.25386	11.3384	0.2314	9.66911	0.21941	4.89086	0.216	3.05072
13.0823	-3.57109	18.4822	4.08742	28.3822	5.09447	13.0822	0.83903	8.58214	-5.50703	13.0827	1.02993	27.4823	21.1973	23.0822	8.34372		9	1.69259	1.63704	1.71481	1.64444	1.68889	1.66667	1.65185	1.7		64	168	0.02012		1.56857	0.89166		0.22187	86.1023	0.28784	43.6604	0.22098	18.0017	0.23608	14.9526	0.28184	11.9195	0.26136	10.0611	0.24038	5.27948	0.22999	3.92156
14.7175	-3.57109	20.1174	4.08742	30.0174	7.27396	14.7175	0.83903	10.2175	-4.88237	14.718	1.02993	29.1175	21.1973	24.7178	33.9096												72	189	0.01799		1.63964	0.8499		0.24086	92.683	0.30882	46.4812	0.24299	19.3466	0.26102	15.9589	0.30783	13.9098	0.29134	11.6957	0.26154	5.59553	0.25698	3.62143
16.3528	-3.57109	21.7527	4.08742	31.6528	11.5042	16.3528	1.40225	11.8527	-4.88237	16.3533	1.02993	30.7528	22.6152	26.3538	33.9096																1.71071	0.81174		0.25685	97.6764	0.33081	49.4406	0.26597	20.6826	0.28498	17.6761	0.33481	14.6704	0.32732	13.1819	0.28274	5.99823	0.27297	4.36211
17.9881	-3.4525	23.388	4.34428	33.288	14.7923	17.9881	1.40225	13.488	-4.88237	17.9887	1.02993	32.3881	25.5818	27.9893	33.9096																1.78178	0.77675		0.27384	102.559	0.3508	52.1628	0.28796	23.1386	0.30897	19.485	0.36979	16.6384	0.36231	13.768	0.30373	6.32523	0.28896	4.87098
19.6234	-3.4525	25.0232	6.76788	34.9233	20.5768	19.6233	1.40225	15.1234	-4.88237	19.624	3.43708	34.0233	32.6831	29.624	60.0269																1.85285	0.74455		0.29183	107.796	0.36778	54.7488	0.29997	23.2864	0.33296	20.9164	0.40379	17.496	0.39528	14.9371	0.32372	6.66009	0.30296	4.4767
21.2587	-3.4525	26.6585	6.76788	36.5586	22.4854	21.2586	1.40225	16.7585	2.54555	21.2594	5.28179	35.6589	119.027	31.2588	65.6671																1.92392	0.71482		0.30882	112.595	0.38677	57.3978	0.34253	25.8621	0.35694	21.9179	0.43775	18.5497	0.42227	15.8272	0.34571	7.00256	0.31595	4.65209
22.8939	-2.22127	28.2938	6.76788	38.1939	37.787	22.8939	2.38351	18.3938	2.54555	22.8947	5.28179	37.2948	307.19	32.894	77.5155																1.99499	0.6873		0.32581	117.936	0.40576	60.0571	0.36552	27.2135	0.36994	22.3818	0.46673	20.0938	0.44925	17.4158	0.36672	7.29979	0.33194	5.378
24.5292	0.16467	29.929	10.1835	39.8298	247.316	24.5292	2.38351	20.0291	2.54555	24.53	5.28179	38.9302	359.434	34.5292	192.529																2.06607	0.66174		0.3458	123.311	0.42275	62.6718	0.38847	28.66	0.41593	24.709	0.49172	20.801	0.47824	17.3424	0.38805	7.54026	0.34593	5.4575
26.1645	5.40542	31.5643	17.7574	41.4653	268.569	26.1644	2.38351	21.6643	4.15843	26.1654	5.28179	40.5659	470.005	36.1645	192.529																2.13714	0.63796		0.36379	128.221	0.44674	65.2978	0.41044	30.3344	0.43989	25.671	0.50773	21.6966	0.52221	19.2522	0.40902	8.0745	0.36092	5.09576
27.7998	7.15687	33.1996	19.5076	43.1005	277.923	27.7997	3.30478	23.2997	2.54555	27.8008	3.43708	42.2013	496.405	37.8	192.529																2.20821	0.61576		0.37978	132.795	0.46673	67.9056	0.43279	32.2287	0.46488	27.4875	0.55868	23.1694	0.55621	20.1812	0.43102	8.58936	0.37891	5.18564
29.4351	7.88272	34.8348	24.5225	44.7358	282.965	29.435	4.11504	24.9349	2.54555	29.4361	3.43708	43.8366	496.556	39.4361	323.666																2.27928	0.595		0.40177	137.834	0.48672	70.463	0.45478	33.9511	0.48887	29.0931	0.58766	25.0785	0.58218	21.8708	0.45199	9.22271	0.3969	5.69358
31.0704	8.21382	36.4703	79.2012	46.371	304.837	31.0703	4.11504	26.5701	4.15843	31.0714	5.53873	45.4718	500.219	41.0721	513.025																2.35035	0.57555		0.42475	142.798	0.5097	73.1956	0.47678	35.7034	0.51285	30.3644	0.62764	26.6395	0.59619	22.6782	0.47298	9.71703	0.41689	5.98298
32.7056	8.52845	38.1065	379.846	48.0064	312.085	32.7055	8.78427	28.2055	8.25036	32.7067	9.53329	47.1071	510.956	42.7075	522.772																2.42142	0.55729		0.44874	147.503	0.52869	75.5422	0.49894	37.0377	0.53684	31.1661	0.65363	27.55	0.64714	23.8727	0.49432	10.4712	0.43488	6.46623
34.3409	17.7799	39.7423	444.481	49.6418	346.419	34.3408	12.5075	29.8407	11.3881	34.342	13.5327	48.7424	518.614	44.3426	534.849																2.49249	0.54011		0.48872	155.845	0.54668	77.9931	0.52073	38.2757	0.5609	32.0571	0.67862	27.9749	0.67312	24.1797	0.51587	11.0061	0.44987	7.22629
35.9762	21.0107	41.3776	448.615	51.2772	384.38	35.9762	44.2963	31.476	18.942	35.9774	13.5327	50.3777	530.931	45.9779	538.364																2.56356	0.52392		0.50471	159.3	0.57267	81.2674	0.54271	39.4679	0.58488	33.6468	0.7046	29.3332	0.69911	24.6607	0.53688	11.5196	0.46886	7.47369
37.6116	45.8121	43.0127	451.944	52.9126	429.929	37.6121	245.392	33.1114	18.942	37.6127	13.5327	52.013	533.753	47.6131	538.539																2.63463	0.50864		0.5217	162.862	0.59568	84.3619	0.5657	40.5697	0.60875	35.4781	0.73113	30.7934	0.72609	26.24	0.55784	12.1632	0.48685	7.58573
39.2476	265.996	44.6478	451.944	54.548	470.686	39.2478	390.021	34.7466	19.498	39.2482	57.8032	53.6484	547.906	49.2484	545.578																2.70571	0.49419		0.54069	166.444	0.61464	86.5998	0.58869	42.1501	0.63276	36.6348	0.7561	31.1793	0.75232	26.8974	0.57984	12.4524	0.52783	8.38895
40.883	281.778	46.2831	455.862	56.1834	490.133	40.8839	514.551	36.3824	190.696	40.8841	224.165	55.2837	548.236	50.8837	538.986																2.77678	0.48051		0.55468	168.54	0.64263	90.1764	0.61056	43.8154	0.65675	37.4136	0.7811	31.8619	0.7783	27.0955	0.60084	12.7563	0.54382	8.14317
42.5182	302.024	47.9184	455.862	57.8186	498.449	42.5194	514.551	38.0182	348.671	42.5196	234.839	56.9189	552.671	52.519	538.539																2.84785	0.46755		0.57367	171.968	0.66362	92.5047	0.63257	45.5573	0.68273	38.568	0.80906	33.8363	0.80431	28.6222	0.62281	13.0082	0.56081	7.9837
44.1535	303.94	49.5537	455.571	59.4539	502.852	44.1544	521.284	39.6536	377.299	44.1549	255.045	58.5541	552.671	54.1544	538.364																2.91892	0.45524		0.58766	173.693	0.6826	94.8456	0.65492	47.21	0.70585	40.2253	0.83407	34.4113	0.83068	29.5212	0.64379	13.2128	0.5758	8.26733
45.7889	334.936	51.189	455.571	61.0892	503.185	45.7894	521.284	41.289	407.904	45.7901	275.513	60.1895	554.367	55.7897	534.849																2.98999	0.44353		0.60365	176.824	0.70759	97.1877	0.67793	48.8214	0.73783	41.4313	0.85903	34.7491	0.85766	29.559	0.66579	13.4719	0.59579	8.59965
47.4243	385.028	52.8242	455.571	62.7245	503.365	47.4246	521.284	42.9242	409.854	47.4256	285.971	61.8248	554.367	57.4249	534.849																3.06106	0.4324		0.61764	179.455	0.73258	100.06	0.6999	50.0434	0.76092	42.4815	0.88502	36.136	0.88363	30.9849	0.68641	13.8118	0.61677	8.5498
49.0597	400.115	54.4595	455.571	64.3598	504.876	49.0599	523.028	44.5595	422.471	49.0612	347.593	63.46	552.671	59.0602	538.539																3.13213	0.42179		0.63863	182.849	0.75156	102.005	0.72295	51.168	0.78393	43.9337	0.90941	37.6134	0.91064	32.1382	0.70742	14.0002	0.63776	8.81878
50.6949	402.277	56.0948	454.294	65.995	509.292	50.6951	521.284	46.1949	440.728	50.6966	373.39	65.0953	552.671	60.6954	538.986																3.2032	0.41167		0.66062	185.988	0.76955	103.954	0.74538	52.2434	0.80691	45.4856	0.93441	38.17	0.93662	32.0866	0.72897	14.5187	0.65775	9.18444
52.3303	404.153	57.73	454.294	67.6304	512.103	52.3305	520.922	47.8303	455.734	52.3319	374.175	66.7305	552.671	62.3306	549.147																3.27427	0.402		0.6846	188.862	0.78754	106.043	0.77674	55.1879	0.83088	46.9195	0.95847	38.5377	0.96292	33.4885	0.75151	15.1317	0.67574	9.5463
53.9655	411.902	59.3654	454.294	69.2657	520.076	53.9657	520.922	49.4655	456.659	53.9673	376.044	68.3659	552.671	63.9659	549.147																3.34535	0.39277		0.71758	193.997	0.80853	108.134	0.79973	56.4409	0.85286	47.83	0.98346	39.6863	0.98989	34.6074	0.7725	15.6411	0.69173	10.2862
55.6008	412.982	61.0006	453.588	70.9009	520.076	55.601	519.77	51.1008	458.778	55.6026	376.716	70.0011	547.888	65.6012	549.147																3.41642	0.38393		0.74657	179.504	0.83052	110.511	0.8212	57.593	0.87585	48.6271	1.00745	41.095	1.01663	34.5593	0.79349	16.2429	0.70772	10.83
57.2361	417.182	62.6358	453.588	72.5362	520.158	57.2363	519.77	52.7361	466.532	57.238	382.81	71.6363	546.078	67.2366	552.232																3.48749	0.37547		0.76656	167.369	0.8635	114.521	0.84352	58.6593	0.89884	49.4356	1.03345	41.9139	1.04323	35.976	0.81547	16.8843	0.73071	10.8076
58.8713	422.103	64.2711	453.588	74.1714	521.205	58.8715	520.922	54.3713	466.532	58.8733	386.472	73.2717	540.407	68.872	552.232																3.55856	0.36736		0.78555	160.961	0.89149	116.84	0.86551	59.7393	0.92388	50.9073	1.05842	42.1876	1.07071	37.0319	0.83646	17.3446	0.75969	10.663
60.5067	422.953	65.9063	453.588	75.8067	523.517	60.5068	523.028	56.0066	466.532	60.5086	393.915	74.9069	534.81	70.5074	552.232																3.62963	0.35958		0.80254	154.848	0.91047	118.658	0.8875	61.1743	0.94686	52.458	1.0834	43.4371	1.09569	37.0915	0.85745	18.0046	0.77568	10.9221
62.142	424.641	67.5416	454.294	77.442	523.517	62.1421	520.922	57.6419	466.532	62.144	401.105	76.5421	525.772	72.1427	552.232																3.7007	0.35211		0.82352	148.315	0.92846	120.368	0.90961	62.6104	0.96998	53.8095	1.10939	45.0656	1.12263	38.3765	0.88046	18.2674	0.79167	11.5981
63.7773	426.411	69.1769	453.588	79.0772	523.517	63.7774	520.922	59.2772	466.308	63.7794	410.783	78.1774	525.658	73.7779	552.232																3.77177	0.34493		0.84051	143.901	0.95645	123.656	0.9306	64.1256	0.99399	54.6982	1.13553	45.431	1.14968	39.5332	0.90186	18.4297	0.81466	11.4469
65.4126	426.411	70.8122	449.51	80.7125	523.517	65.4127	519.77	60.9124	466.532	65.4147	412.088	79.8126	525.243	75.413	552.232																3.84284	0.33803		0.8625	137.285	0.97444	125.174	0.95329	65.7622	1.01705	55.4403	1.15951	45.8261	1.17666	39.4977	0.92485	18.3477	0.83965	11.5021
67.0479	426.411	72.4475	449.51	82.3478	528.517	67.048	518.008	62.5476	466.532	67.0501	429.439	81.4479	521.656	77.0483	549.028																3.91391	0.33139		0.8785	132.966	0.99243	126.619	0.97528	67.2694	1.04002	56.2878	1.1855	47.3654	1.20367	40.8503	0.94884	18.7163	0.85664	11.7177
68.6831	426.411	74.0828	449.51	83.9831	532.635	68.6832	519.77	64.183	466.929	68.6854	436.154	83.0832	520.32	78.6835	526.586																3.98498	0.325		0.89349	128.593	1.01341	128.767	0.99768	68.7056	1.06303	57.7149	1.2095	48.7385	1.22963	41.9646	0.96882	19.1276	0.88162	12.2465
70.3184	426.411	75.718	456.582	85.6185	570.925	70.3184	519.77	65.8183	467.408	70.3208	437.461	84.7185	519.478	80.3187	520.79																4.05606	0.31884		0.91647	122.837	1.0324	130.146	1.01967	69.8452	1.08678	59.1865	1.23576	49.0672	1.25662	41.9887	0.98981	19.5783	0.9136	12.95
71.9536	430.354	77.3533	457.76	87.2537	570.925	71.9537	519.77	67.4535	466.929	71.9562	438.27	86.3538	518.693	81.954	520.79																4.12713	0.3129		0.94146	116.395	1.05139	131.846	1.04166	70.9297	1.10977	60.6148	1.2603	49.5998	1.2826	43.1923	1.0118	20.2247	0.93159	13.4561
73.5888	431.536	78.9885	465.04	88.8891	570.925	73.5889	518.008	69.0888	466.929	73.5915	446.942	87.989	518.693	83.5893	520.79																4.1982	0.30717		0.96944	107.699	1.07138	133.604	1.06364	71.9604	1.13278	61.4851	1.28526	50.9912	1.30959	44.3468	1.03279	20.7921	0.96058	13.2334
75.2241	431.536	80.6238	467.659	90.5244	570.925	75.2243	515.818	70.7241	466.929	75.2268	451.768	89.6242	518.693	85.2245	520.79																4.26927	0.30164		0.99643	101.475	1.09337	135.553	1.08628	73.0313	1.15574	62.2284	1.3096	52.3198	1.3356	44.3021	1.05486	21.1343	0.98057	13.3949
76.8594	431.536	82.2591	467.659	92.1596	570.925	76.8596	515.818	72.3594	466.929	76.8623	460.436	91.2595	514.993	86.8598	520.79																4.34034	0.2963		1.01941	95.4442	1.11136	136.849	1.11127	75.1237	1.17973	63.0347	1.33556	52.5694	1.36255	45.6054	1.06685	21.7801	1.00355	14.0964
78.4947	431.536	83.8945	465.86	93.7949	570.925	78.4948	515.818	73.9947	467.408	78.4979	460.436	92.8948	505.586	88.4951	518.004																4.41141	0.29113		1.0454	87.6679	1.13235	138.694	1.13428	76.6721	1.20271	64.4079	1.36268	53.3917	1.38954	46.7301	1.10783	21.5064	1.05053	14.8921
80.13	431.536	85.5298	465.86	95.43	537.003	80.1301	518.008	75.6299	467.408	80.1331	460.436	94.5301	502.572	90.1305	518.004																4.48248	0.28614		1.06239	83.5426	1.15133	140.136	1.15724	78.2056	1.22645	65.9518	1.38775	54.8851	1.41552	46.7622	1.12881	22.0642	1.08051	14.9006
81.7653	431.536	87.1651	465.86	97.0651	480.012	81.7654	522.004	77.2652	467.408	81.7683	466.345	96.1655	501.626	91.7659	518.004																4.55355	0.28131		1.08237	78.256	1.16932	141.427	1.18125	79.1459	1.24941	67.2471	1.41331	55.6719	1.44253	47.8845	1.1508	22.701	1.10549	15.707
83.4006	431.536	88.8003	465.86	98.7003	473.603	83.4006	523.688	78.9004	468.236	83.4035	468.709	97.8007	500.911	93.4011	518.004																4.62462	0.27663		1.10636	71.4886	1.18732	142.928	1.20321	80.2179	1.2724	68.1186	1.43831	55.8701	1.46906	49.0848	1.17211	23.1877	1.15147	15.9881
85.0359	432.91	90.4355	465.86	100.336	473.603	85.0359	525.87	80.5357	469.416	85.0389	471.938	99.4359	500.911	95.0363	524.597																4.6957	0.2721		1.12635	65.8836	1.20643	144.536	1.2252	81.2578	1.29584	68.8688	1.46395	57.1516	1.49505	49.1409	1.1941	23.8668	1.17645	15.8896
86.6712	432.91	92.0707	465.86	101.971	466.776	86.6712	525.964	82.171	469.416	86.6742	471.938	101.071	482.971	96.6716	530.241																4.76677	0.26771		1.15034	59.9007	1.22645	146.046	1.24721	82.5439	1.31883	69.5308	1.48896	58.7298	1.52441	50.5862	1.21608	24.3971	1.19944	16.15
88.3064	434.776	93.7059	465.86	103.606	466.776	88.3066	525.964	83.8063	469.416	88.3095	468.709	102.706	475.407	98.3068	533.777																4.83784	0.26346		1.17332	54.5019	1.24443	147.599	1.26918	83.9446	1.34181	70.7871	1.51492	59.0001	1.55042	51.2757	1.23797	24.9892	1.23542	16.6926
89.9417	435.021	95.3412	465.86	105.241	464.139	89.9419	528.495	85.4415	472.922	89.9449	466.345	104.342	471.261	99.9421	533.777																4.90891	0.25933		1.19131	49.6494	1.26241	149.194	1.29415	85.8973	1.36482	72.2669	1.54044	59.4593	1.57741	51.3375	1.25893	25.2938	1.28239	17.4789
91.577	436.282	96.9765	465.86	106.877	464.139	91.5771	535.142	87.0768	472.922	91.5803	463.278	105.977	471.261	101.577	524.597																4.97998	0.25533		1.2073	45.2905	1.28041	150.722	1.31612	87.346	1.38781	73.7259	1.56542	60.9619	1.60657	53.2604	1.28092	25.4645	1.31537	17.6728
93.2123	436.282	98.6117	465.86	108.512	464.106	93.2124	536.611	88.7121	473.96	93.2156	466.345	107.612	464.503	103.213	522.21																5.05105	0.25144		1.22929	39.91	1.29838	152.126	1.33849	88.4627	1.41277	74.6112	1.59042	62.1083	1.63285	53.3887	1.30256	25.6145	1.33736	17.8128
94.8475	436.282	100.247	468.921	110.147	464.106	94.8476	536.611	90.3474	475.59	94.8509	468.709	109.247	464.503	104.848	518.004																5.12212	0.24767		1.24628	36.0802	1.31737	153.272	1.36047	89.3846	1.43576	75.3293	1.61603	62.4187	1.65984	53.9453	1.32485	25.8882	1.35935	18.1289
96.4828	437.671	101.882	484.356	111.782	464.106	96.4828	536.611	91.9828	475.693	96.4862	469.019	110.883	464.503	106.483	517.72																5.19319	0.244		1.26027	32.7978	1.33536	154.517	1.38246	90.4039	1.45877	75.9707	1.64167	63.0577	1.68691	55.5831	1.34584	26.139	1.39732	18.5603
98.1181	443.539	103.518	484.356	113.418	466.776	98.1182	535.142	93.6179	485.539	98.1216	471.938	112.518	464.503	108.119	517.72																5.26426	0.24044		1.27926	28.5134	1.35436	155.612	1.40493	91.3202	1.48173	77.2637	1.66668	64.6256	1.7129	55.709	1.36812	26.4414	1.42831	19.8437
99.7535	443.539	105.153	484.356	115.053	468.28	99.7535	528.495	95.2531	485.539	99.7569	473.825	114.153	463.2	109.754	502.241																5.33534	0.23697		1.29725	24.2473	1.37237	156.619	1.42692	92.6063	1.50474	78.7045	1.69167	65.5006	1.73891	56.1878	1.39053	26.9235	1.46329	19.8776
101.389	443.539	106.788	484.356	116.688	468.28	101.389	528.495	96.8885	485.539	101.392	473.825	115.789	463.2	111.389	479.398																5.40641	0.2336		1.31924	16.0798	1.39152	157.771	1.44989	94.0505	1.52882	80.1819	1.71865	65.5773	1.76487	57.6457	1.4124	27.6931	1.48627	20.3787
103.024	449.002	108.424	484.356	118.324	466.776	103.024	528.495	98.5238	475.693	103.028	469.019	117.424	463.2	113.024	479.266																5.47748	0.23032		1.33223	12.7224	1.4095	158.909	1.47188	95.4741	1.55191	81.011	1.74362	66.8531	1.79185	57.9916	1.44335	28.1284	1.52225	20.6114
104.659	455.615	110.059	484.356	119.959	464.106	104.659	510.377	100.159	474.476	104.663	469.019	119.059	463.2	114.659	470.808																5.54855	0.22713		1.37521	4.88559	1.42734	160.135	1.49486	97.1565	1.5749	81.6375	1.7696	68.3133	1.81917	58.5012	1.46434	28.3757	1.53825	20.1211
106.294	461.108	111.694	471.039	121.594	463.348	106.294	510.377	101.794	474.476	106.298	469.019	120.694	460.237	116.295	469.024																5.61962	0.22402		1.40219	-7.05905	1.44633	161.557	1.51785	98.2296	1.5988	82.3842	1.79459	68.6295	1.84615	60.1584	1.48535	28.6804	1.55224	20.6364
107.93	475.995	113.329	462.609	123.23	463.348	107.93	504.86	103.43	474.476	107.934	469.688	122.33	449.549	117.93	468.968																5.69069	0.221				1.46434	162.904	1.53984	99.2088	1.6235	83.7173	1.82057	69.1414	1.87341	60.2031	1.50664	28.9335	1.56423	21.3728
109.565	483.39	114.965	460.46	124.865	461.154	109.565	488.335	105.065	474.476	109.569	475.359	123.965	446.939	119.565	463.323																5.76176	0.21805				1.48231	164.314	1.56264	100.032	1.64651	85.1707	1.84556	70.5764	1.89942	60.8284	1.52774	29.2771	1.59521	21.0945
111.2	475.995	116.6	448.686	126.5	459.763	111.2	488.335	106.7	465.099	111.204	475.359	125.6	443.732	121.201	456.186																5.83283	0.21517				1.5003	165.703	1.58482	100.954	1.66984	86.3435	1.87115	71.6781	1.9274	62.315	1.54908	29.7237	1.6182	21.1873
112.836	472.854	118.235	448.686	128.135	423.165	112.836	488.335	108.335	457.842	112.84	469.688	127.235	443.732	122.836	455.256																5.9039	0.21237				1.51829	166.969	1.60781	102.146	1.6938	86.9619	1.89712	71.8591	1.95337	62.4341	1.57007	30.1681	1.63219	21.9282
114.471	461.108	119.87	447.56	129.77	412.023	114.471	500.312	109.971	456.032	114.475	467.573	128.871	443.732	124.471	455.256																5.97497	0.20964				1.53728	167.944	1.62956	103.553	1.71779	87.6262	1.9226	72.7524	1.97937	63.1361	1.59006	30.6113	1.64618	22.3176
116.106	461.108	121.506	443.756	131.406	408.898	116.106	504.86	111.606	437.689	116.11	459.341	130.506	443.732	126.106	455.256																6.04605	0.20697				1.55557	168.954	1.65254	105.027	1.73978	88.5848	1.94767	74.3272	2.00734	64.5769	1.61164	31.2068	1.66917	22.6452
117.742	461.108	123.141	443.062	133.041	408.898	117.741	506.015	113.241	437.421	117.746	451.141	132.141	443.732	127.742	455.256																6.11712	0.20437				1.57326	169.811	1.67466	106.304	1.76376	90.037	1.97329	74.7978	2.03332	64.633	1.63364	31.7451	1.68216	22.3474
119.377	461.108	124.776	437.267	134.676	359.875	119.377	500.312	114.876	429.14	119.381	449.737	133.776	443.245	129.377	456.186																6.18819	0.20183				1.59268	170.755	1.69665	107.496	1.78675	91.2682	1.99856	75.0143	2.06033	65.4484	1.65462	32.3361	1.69715	22.0519
121.012	457.253	126.411	437.267	136.311	359.248	121.012	490.015	116.512	420.213	121.016	449.737	135.412	443.245	131.012	461.662																6.25926	0.19935				1.61092	171.696	1.71863	108.43	1.81074	92.394	2.02437	76.3806	2.09347	66.2032	1.67563	32.7277	1.71214	22.8719
122.647	455.13	128.047	437.267	137.946	355.184	122.647	490.015	118.147	414.216	122.651	449.737	137.048	440.32	132.648	462.022																6.33033	0.19693				1.62891	172.684	1.74062	109.31	1.83391	92.9369	2.05037	77.6266	2.13143	67.4825	1.69662	33.3668	1.72614	23.2396
124.283	455.13	129.682	443.062	139.582	335.873	124.283	490.015	119.782	414.216	124.287	445.972	138.683	440.32	134.283	463.323																6.4014	0.19456				1.6469	173.745	1.76261	110.146	1.8569	93.5072	2.07534	77.8763	2.16141	68.5098	1.71859	33.6142	1.76012	23.0426
125.918	455.13	131.317	444.541	141.217	308.92	125.918	490.015	121.417	413.685	125.922	445.128	140.318	434.859	135.918	463.323																6.47247	0.19225				1.66591	174.972	1.78532	110.936	1.88091	94.6399	2.10133	78.5658	2.19939	69.4477	1.73957	33.9635	1.7841	23.7779
127.553	455.13	132.952	444.541	142.852	291.137	127.553	490.015	123.053	413.685	127.558	445.128	141.952	158.113	137.554	462.022																6.54354	0.18999				1.68492	176.159	1.80766	112.132	1.90487	95.9879	2.12634	80.0076	2.22837	70.5873	1.76158	33.9257	1.7981	23.3312
129.189	455.13	134.588	449.57	144.487	103.592	129.188	490.015	124.688	410.089	129.193	442.336	143.587	33.23	139.189	462.022																6.61461	0.18778				1.70389	177.29	1.83065	113.664	1.92886	97.4413	2.15332	80.6101	2.26535	71.823	1.78355	34.2269	1.82308	24.1215
130.824	457.253	136.223	497.649	146.122	12.4228	130.823	490.015	126.323	410.089	130.828	442.336	145.222	17.5498	140.825	462.022																6.68569	0.18562				1.72187	178.505	1.85364	114.97	1.95185	98.1113	2.17929	80.9914	2.30433	72.6385	1.80483	34.464	1.84407	24.4983
132.459	482.307	137.859	497.649	147.757	11.2981	132.459	490.015	127.958	410.089	132.464	445.128	146.857	11.8739	142.46	461.662																6.75676	0.18351				1.73986	179.705	1.87557	116.265	1.9764	98.6301	2.20427	82.3176	2.3483	73.8971	1.82482	34.756	1.86006	24.1043
134.095	569.133	139.494	497.649	149.392	9.51386	134.094	490.015	129.594	410.089	134.099	445.972	148.493	10.108	144.094	188.294																6.82783	0.18144				1.75868	180.77	1.89813	117.091	1.9995	99.4524	2.23026	83.4629	2.38128	74.3507	1.8468	34.8923	1.87405	24.5154
135.73	569.133	141.13	497.649	151.028	7.64735	135.729	490.015	131.229	413.685	135.734	447.191	150.128	5.72367	145.728	51.3522																6.8989	0.17942				1.77742	181.736	1.92088	117.803	2.02349	100.792	2.25528	83.6828	2.40827	75.4959	1.86779	35.3561	1.88904	25.2862
137.366	569.133	142.765	497.649	152.663	2.787	137.365	467.093	132.864	416.601	137.369	454.351	151.763	4.92558	147.364	9.70307																6.96997	0.17744				1.79641	182.511	1.94387	118.61	2.05015	102.284	2.28227	84.4982	2.44824	76.5381	1.89033	36.0421	1.90304	25.0915
139.002	569.133	144.4	497.649	154.298	2.787	139.001	464.4	134.5	422.042	139.005	460.234	153.398	0.89603	148.999	5.99991																7.04104	0.1755				1.8144	183.235	1.96686	119.501	2.07314	102.797	2.30725	85.8153	2.48023	76.9264	1.9123	36.609	1.92302	25.3137
140.638	569.133	146.034	146.012	155.933	1.9608	140.637	464.4	136.135	432.237	140.64	460.234	155.034	0.89603	150.634	5.99991																7.11211	0.17361				1.83379	184.175	2.00083	121.437	2.09713	103.409	2.33322	86.428	2.51821	77.6548	1.93231	37.027	1.94101	25.2335
142.272	569.133	147.669	21.8711	157.569	-0.7773	142.272	464.4	137.77	432.237	142.276	460.234	156.669	-1.17927	152.269	5.34936																7.18318	0.17175				1.85177	184.866	2.02382	122.176	2.12012	104.299	2.3582	86.6067	2.55818	78.7405	1.95428	37.6489	1.957	25.1053
143.906	373.911	149.304	4.44607	159.204	-0.7773	143.906	464.4	139.406	432.237	143.912	460.234	158.304	-1.96481	153.905	1.51078																7.25425	0.16993				1.87074	185.584	2.04781	123.14	2.1441	105.664	2.38371	88.0302	2.58717	80.3038	1.97627	38.154	1.972	25.9631
145.54	88.5857	150.939	-4.35982	160.839	-0.7773	145.54	176.271	141.042	432.237	145.547	460.234	159.94	-1.96481	155.54	1.51078																7.32533	0.16814				1.88973	186.414	2.07979	125.059	2.16711	107.002	2.40968	89.1743	2.62414	81.141	1.99725	38.5319	1.98699	26.4922
147.175	38.3914	152.574	-5.0937	162.475	-2.41344	147.175	45.5911	142.677	432.237	147.182	460.234	161.575	-1.96481	157.175	-1.64719																7.3964	0.16639				1.90819	187.232	2.10877	125.999	2.19083	107.724	2.43566	89.2934	2.67112	82.0309	2.01924	38.8652	2.01397	26.1463
148.81	9.67726	154.21	-5.82185	164.11	-2.41344	148.81	12.7256	144.311	432.237	148.816	131.472	163.21	-2.32557	158.811	-1.64719																7.46747	0.16468				1.92716	188.137	2.13376	127.474	2.21484	108.231	2.46164	90.1902	2.6981	82.4443	2.04023	39.0942	2.03196	26.6182
150.446	9.56951	155.845	-5.82185	165.745	-2.41344	150.445	3.50581	145.946	122.664	150.451	15.4747	164.845	-2.32557	160.446	-1.64719																7.53854	0.163				1.95014	189.147	2.16574	128.028	2.23838	108.835	2.48763	91.7019	2.74008	83.8553	2.06122	39.2683	2.04695	27.2664
152.081	9.56951	157.48	-5.82257	167.38	-2.41344	152.081	2.60681	147.58	24.1983	152.086	1.26219	166.481	-2.32557	162.081	-1.64719																7.60961	0.16135				1.97413	190.681	2.19672	130.22	2.26334	110.155	2.51361	91.9481	2.77806	84.4588	2.0832	39.4813	2.06594	27.2412
153.716	2.39823	159.115	-5.82404	169.016	-0.7773	153.716	1.75119	149.216	7.55284	153.721	-1.71506	168.116	-2.32557	163.716	-1.64719																7.68068	0.15974				2.03682	187.11	2.22371	130.648	2.28629	111.408	2.5393	92.278	2.82103	85.9488	2.10419	39.6875	2.07993	26.7064
155.351	2.39823	160.751	-6.79432	170.651	-4.63972	155.351	-2.44227	150.851	-4.1188	155.357	-3.74006	169.751	-2.32557	165.352	2.04359																7.75175	0.15815				2.04684	182.565	2.24869	131.68	2.31002	112.386	2.56516	93.705	2.85101	86.6669	2.12518	39.9921	2.09399	27.1049
156.987	2.39823	162.386	-6.79432	172.286	-4.63972	156.986	-2.44227	152.486	-4.1188	156.992	-4.60785	171.387	-2.32557	166.987	2.04359																7.82282	0.1566				2.08982	176.188	2.27869	133.355	2.33403	112.834	2.59043	94.7083	2.88299	87.8442	2.14754	40.2063	2.10798	27.9272
158.622	2.39823	164.021	-6.79432	173.921	-4.63972	158.622	-2.70385	154.121	-5.26509	158.627	-4.60785	173.022	-2.32557	168.622	2.04359																7.89389	0.15507				2.10878	173.589	2.30166	133.945	2.35815	113.266	2.61642	94.8148	2.92697	89.0456	2.16955	40.6793	2.12297	27.6088
160.257	2.81392	165.656	-6.79432	175.557	-4.63972	160.257	-2.70385	155.757	-6.53521	160.263	-12.2271	174.657	-0.30408	170.258	3.3223																7.96496	0.15358				2.1274	171.118	2.32385	134.559	2.38124	114.481	2.64141	95.6267	2.96195	89.6401	2.19052	41.2577	2.13697	27.224
161.893	-1.14509	167.292	-8.99045	177.192	-4.63972	161.892	-2.73139	157.392	-7.86849	161.898	-12.2271	176.292	1.47445	171.893	3.3223																8	0.15285				2.14601	169.162	2.34684	135.441	2.40524	115.743	2.66741	97.1202	2.99793	90.0569	2.2125	41.8898	2.15096	28.1758
163.528	-1.14509	168.927	-8.99045	178.827	2.85618	163.527	-2.73139	159.027	-7.86849	163.533	-12.2271	177.928	1.47445	173.528	2.16559																8.03604	0.15211				2.164	167.222	2.36962	136.537	2.43023	116.796	2.69274	97.5222	3.03491	90.8827	2.23349	42.3113	2.17294	28.1666
165.163	-1.14509	170.562	-8.99045	180.463	3.17724	165.163	-2.73139	160.663	-7.86849	165.169	-12.2271	179.563	3.45975	175.163	2.55199																8.10711	0.15066				2.18299	165.335	2.39161	137.69	2.45312	117.244	2.72073	97.8806	3.07089	92.1253	2.25478	42.8645	2.18696	28.9122
166.798	-2.18723	172.198	-8.99045	182.098	3.17724	166.798	-3.1629	162.298	-8.57309	166.804	-12.2271	181.198	6.33588	176.799	2.16559																8.17818	0.14925				2.20128	163.558	2.4146	138.87	2.47911	117.729	2.74671	99.2606	3.11486	92.8354	2.27577	43.5024	2.20095	28.3224
168.434	-2.11277	173.833	-8.99045	183.733	13.4252	168.433	-3.1629	163.933	-8.57309	168.439	-10.6538	182.833	8.28935	178.434	2.16559																8.24925	0.14786				2.22027	161.75	2.43658	139.62	2.50211	118.914	2.7717	99.9318	3.14784	94.4696	2.29776	43.736	2.21494	28.4323
170.069	-2.11277	175.468	-8.99045	185.368	16.6082	170.069	-3.50773	165.568	-7.38599	170.075	-10.6538	184.469	76.4778	180.069	2.55199																8.32032	0.14649				2.23826	159.904	2.45874	140.234	2.5261	120.199	2.79868	100.112	3.17883	94.9346	2.31904	43.9983	2.23091	29.0588
171.704	-2.11277	177.103	-8.99045	187.004	69.9108	171.704	-5.10068	167.204	-7.38599	171.71	-10.6538	186.105	294.077	181.705	4.4232																8.39139	0.14515				2.2567	158.001	2.48176	140.74	2.55007	121.102	2.82513	101.475	3.20881	95.8245	2.34102	44.1861	2.2549	28.8904
173.339	-2.1729	178.739	-7.51773	188.64	410.901	173.339	-3.50773	168.839	-7.38599	173.345	-10.4069	187.741	323.956	183.34	4.4232																8.46246	0.14383				2.27571	155.868	2.50374	141.309	2.57405	121.477	2.85111	102.309	3.24579	97.0362	2.36201	44.3052	2.26889	29.7104
174.975	-2.1729	180.374	-3.85265	190.276	496.907	174.974	-5.10068	170.474	-8.57309	174.981	-10.4069	189.376	347.182	184.975	7.00504																8.53353	0.14253				2.2947	153.908	2.52671	142.22	2.59906	122.003	2.87664	102.455	3.28776	97.7795	2.38402	44.461	2.28688	30.0849
176.61	-2.11277	182.009	-3.85265	191.911	510.686	176.61	-5.10068	172.11	-8.57309	176.616	-10.4069	191.011	359.549	186.611	43.2164																8.6046	0.14126				2.31424	151.852	2.55069	143.443	2.62203	123.124	2.90261	103.496	3.32274	98.6728	2.40564	44.5915	2.31186	29.9463
178.245	-2.11277	183.644	-3.12666	193.546	510.686	178.245	-5.10068	173.745	-7.38599	178.251	-9.80994	192.646	410.403	188.247	320.976																8.67568	0.14				2.33313	149.871	2.5736	144.517	2.64701	124.462	2.92859	104.716	3.34973	99.0771	2.42828	45.1275	2.32586	30.3919
179.881	-0.09643	185.28	4.18074	195.181	510.686	179.88	-5.10068	175.38	-7.38599	179.887	-6.9182	194.282	416.304	189.883	452.306																8.74675	0.13877				2.35114	147.819	2.59646	145.492	2.67002	125.233	2.95493	104.874	3.3987	100.012	2.44999	45.7013	2.34085	29.9635
181.516	3.09438	186.915	4.18766	196.817	510.686	181.516	-3.50773	177.015	-9.67953	181.522	-6.9182	195.917	418.361	191.518	460.335																8.81782	0.13756				2.37068	145.818	2.61845	146.064	2.694	125.571	2.98091	105.604	3.44068	101.311	2.47167	46.298	2.35584	29.9979
183.151	3.09438	188.551	137.353	198.452	510.686	183.151	-3.50773	178.651	-9.67953	183.157	-4.34067	197.552	428.513	193.153	460.335																8.88889	0.13637				2.38867	143.89	2.64087	146.578	2.71699	125.945	3.0069	106.924	3.46866	102.081	2.49366	46.8924	2.36983	30.8374
184.786	6.38102	190.187	418.628	200.087	509.272	184.786	-2.64634	180.286	-5.34445	184.793	-3.75376	199.188	435.431	194.788	460.335																8.95996	0.1352				2.40765	141.944	2.66486	146.994	2.74136	127.047	3.03327	107.288	3.49666	102.209	2.51465	47.3562	2.38482	30.8866
186.422	28.3003	191.823	421.887	201.723	496.907	186.421	3.76419	181.921	-5.34445	186.428	-1.04598	200.823	437.65	196.424	460.335																9.03103	0.13405				2.42625	140.253	2.68685	147.895	2.76435	128.149	3.0578	107.531	3.53462	102.966	2.5364	47.9105	2.39781	30.3209
188.058	330.142	193.458	421.887	203.358	493.448	188.057	219.351	183.556	8.03127	188.064	172.979	202.458	438.158	198.059	460.335																9.1021	0.13292				2.44526	138.49	2.70983	149.107	2.78834	129.237	3.08479	108.883	3.56161	104.269	2.55839	48.1144	2.41381	30.8294
189.694	424.83	195.093	431.029	204.993	492.456	189.694	407.74	185.192	11.8288	189.701	468.222	204.093	439.722	199.694	460.335																9.17317	0.1318				2.46425	136.828	2.73556	150.409	2.81277	129.611	3.11055	109.769	3.58959	104.758	2.57938	48.3377	2.4318	31.2943
191.329	424.83	196.728	435.338	206.628	489.634	191.329	412.276	186.827	28.2456	191.337	468.222	205.729	439.722	201.329	455.096																9.24424	0.13071				2.48333	135.079	2.75754	150.98	2.83578	130.016	3.13664	109.718	3.61624	105.007	2.60036	48.5736	2.44679	31.9105
192.964	426.661	198.363	435.338	208.264	489.634	192.964	412.998	188.463	250.642	192.972	468.222	207.364	440.198	202.965	452.306																9.31532	0.12963				2.50117	133.451	2.79055	151.839	2.86073	130.794	3.16321	110.96	3.64324	106.439	2.62235	48.7053	2.46078	31.347
194.6	426.661	199.999	435.338	209.899	489.634	194.599	412.998	190.099	411.727	194.607	474.507	208.999	449.81	204.6	452.306																9.38639	0.12857				2.52074	131.7	2.81294	152.882	2.88371	132.001	3.18843	112.051	3.67023	106.572	2.64461	48.837	2.47577	31.2634
196.235	426.661	201.634	435.338	211.534	489.634	196.234	412.998	191.735	436.71	196.242	481.295	210.635	451.646	206.235	452.306																9.45746	0.12752				2.53976	129.904	2.8359	153.697	2.90768	133.078	3.21441	112.139	3.69719	106.904	2.6666	49.1027	2.49076	32.0388
197.87	428.865	203.269	435.338	213.169	492.456	197.87	412.998	193.37	443.2	197.877	484.669	212.27	451.646	207.871	453.129																9.52853	0.12649				2.55894	128.101	2.85791	154.229	2.93619	133.199	3.2404	112.628	3.72418	108.405	2.68829	49.5012	2.51575	31.6081
199.505	426.661	204.904	435.338	214.805	493.448	199.505	412.809	195.005	443.2	199.512	484.669	213.905	451.742	209.506	453.129																9.5996	0.12548				2.57782	126.348	2.88041	154.701	2.96021	133.979	3.26641	114.206	3.75169	108.284	2.70928	50.0567	2.53274	32.269
201.141	424.83	206.54	439.236	216.44	508.26	201.14	412.276	196.64	444.228	201.148	484.669	215.54	453.39	211.141	455.096																9.67067	0.12448				2.59608	124.45	2.90339	155.199	2.98417	135.104	3.29212	114.472	3.77869	108.98	2.73127	50.5744	2.55173	32.6996
202.776	424.082	208.175	439.415	218.075	509.762	202.775	412.276	198.275	444.228	202.783	484.669	217.176	459.307	212.776	455.096																9.74174	0.1235				2.61507	122.51	2.92538	155.785	3.00832	136.135	3.31912	114.702	3.80565	110.132	2.75272	51.1459	2.56472	33.0375
204.411	422.103	209.81	443.665	219.711	521.962	204.411	412.276	199.911	444.228	204.418	484.669	218.811	460.485	214.412	456.121																9.81281	0.12253				2.63406	120.526	2.94788	156.727	3.03276	136.477	3.34456	116.051	3.8319	110.028	2.77471	51.6624	2.57971	32.4774
206.046	418.481	211.445	452.031	221.346	534.747	206.046	412.809	201.546	444.228	206.054	484.669	220.446	460.677	216.047	456.121																9.88388	0.12158				2.65305	118.604	2.97087	157.705	3.05573	136.816	3.37115	116.727	3.86014	110.965	2.7957	52.156	2.5938	32.8554
207.682	418.189	213.081	462.491	222.981	534.747	207.681	412.809	203.181	444.228	207.689	487.185	222.082	464.797	217.682	455.912																9.95495	0.12064				2.67204	116.61	2.99286	158.685	3.07972	137.585	3.39736	116.705	3.88713	111.922	2.81769	52.4732	2.60979	33.6204
209.317	418.189	214.716	466.906	224.616	534.747	209.316	416.616	204.816	444.228	209.325	487.792	223.717	466.866	219.317	456.121																10.026	0.11971				2.69084	114.664	3.01584	159.458	3.1037	138.668	3.42356	117.96	3.91375	111.632	2.83868	52.6817	2.62379	33.4876
210.952	416.248	216.351	466.906	226.252	535.61	210.952	431.409	206.452	454.747	210.96	505.179	225.352	477.97	220.953	462.311																10.0971	0.1188				2.70883	112.681	3.03783	159.977	3.12769	139.715	3.44955	118.962	3.94153	112.887	2.86155	52.7275	2.63778	33.0409
212.587	412.148	217.987	468.732	227.887	535.61	212.587	432.985	208.087	462.861	212.595	506.075	226.987	490.028	222.588	463.038																10.1682	0.1179				2.72813	110.776	3.05982	160.375	3.15167	140.148	3.475	118.963	3.96851	113.537	2.88589	52.653	2.65077	33.838
214.223	412.148	219.622	470.925	229.522	534.747	214.222	437.276	209.722	463.21	214.23	515.587	228.623	498.644	224.223	470.613																10.2392	0.11702				2.7481	108.855	3.08262	160.839	3.17601	140.266	3.50098	119.738	3.99493	113.424	2.90733	53.1592	2.66476	34.169
215.858	409.237	221.257	470.925	231.157	528.421	215.858	439.794	211.358	472.423	215.866	515.587	230.258	505.748	225.859	470.867																10.3103	0.11614				2.7671	106.954	3.10558	161.366	3.201	141.279	3.52699	121.119	4.02192	114.752	2.93283	54.1258	2.68875	34.5389
217.493	409.237	222.892	471.271	232.793	542.55	217.493	439.794	212.993	475.621	217.501	515.587	231.893	507.775	227.494	470.867																10.3814	0.11528				2.78608	105.13	3.1286	162.371	3.23296	142.306	3.55297	121.191	4.0479	115.284	2.95485	54.7614	2.70374	34.4702
219.129	409.237	224.528	472.582	234.428	546.747	219.128	441.912	214.628	476.707	219.137	506.075	233.529	509.425	229.129	475.567																10.4525	0.11443				2.80507	103.429	3.15158	163.335	3.25656	142.594	3.57966	121.561	4.07591	115.283	2.97581	55.1646	2.71773	33.9686
220.764	409.237	226.163	472.582	236.063	546.747	220.764	444.296	216.263	479.242	220.772	506.075	235.164	510.191	230.765	475.567																10.5235	0.1136				2.82561	101.536	3.17556	164.319	3.27955	143.364	3.60563	122.854	4.10287	116.581	2.9978	55.4521	2.73172	34.7359
222.399	409.237	227.798	470.925	237.699	546.747	222.399	450.035	217.899	479.242	222.408	506.075	236.799	510.191	232.4	476.918																10.5946	0.11277				2.8436	99.8585	3.19855	164.726	3.30256	144.431	3.63161	123.356	4.13008	116.817	3.01995	55.5597	2.74472	35.0749
224.034	409.237	229.434	470.925	239.334	548.028	224.034	451.195	219.534	479.242	224.043	506.075	238.434	510.191	234.035	476.918																10.6657	0.11196				2.86359	98.0558	3.22154	165.041	3.32732	145.566	3.65761	123.484	4.15706	117.111	3.04096	55.6868	2.75971	34.5229
225.67	411.841	231.069	468.732	240.969	552.717	225.669	452.608	221.169	479.242	225.678	506.075	240.07	509.425	235.67	476.918																10.7367	0.11116				2.88275	96.2486	3.24351	165.392	3.35043	145.904	3.68358	124.651	4.18305	118.446	3.06293	55.8804	2.7737	34.8825
227.305	412.148	232.704	467.988	242.605	596.639	227.305	452.608	222.805	475.621	227.313	487.404	241.705	507.775	237.306	475.567																10.8078	0.11037				2.90174	94.3738	3.26651	166.19	3.3745	146.133	3.71264	125.199	4.21005	118.51	3.08493	55.9926	2.78869	35.6693
228.94	416.523	234.339	468.732	244.24	596.639	228.94	452.608	224.44	464.296	228.948	485.383	243.34	505.748	238.941	470.867																10.8789	0.10959				2.92174	92.7281	3.29148	167.41	3.39879	146.671	3.73865	125.546	4.23802	119.002	3.1069	56.3957	2.80268	35.5605
230.576	417.409	235.975	467.988	245.875	596.639	230.575	459.581	226.075	464.296	230.584	483.148	244.976	500.964	240.576	470.867																10.9499	0.10882				2.94038	90.9403	3.31449	168.417	3.42193	147.673	3.76606	126.958	4.26454	120.227	3.12889	56.9443	2.818	35.1379
232.211	419.531	237.61	464.064	247.511	596.639	232.211	459.961	227.71	464.296	232.219	483.148	246.611	485.502	242.211	470.867																11.021	0.10806				2.96039	89.1514	3.33747	168.817	3.44589	148.633	3.79125	127.301	4.292	120.044	3.15088	57.5547	2.83199	35.7713
233.846	447.44	239.245	464.064	249.146	596.639	233.846	462.041	229.346	464.296	233.854	483.148	248.246	482.748	243.847	469.663																11.0921	0.10731				2.97961	87.4312	3.35946	169.115	3.4689	149.35	3.81721	127.371	4.31896	120.925	3.17288	58.1526	2.84599	36.3084
235.482	449.796	240.88	463.503	250.781	596.639	235.481	462.31	230.981	464.296	235.49	483.148	249.881	479.44	245.482	467.747																11.1632	0.10657				2.99919	85.6125	3.38244	169.5	3.49389	149.481	3.84422	128.653	4.34595	121.829	3.19488	58.8455	2.86885	36.5787
237.117	454.633	242.516	459.798	252.416	564.625	237.116	464.205	232.616	464.296	237.125	483.148	251.517	478.261	247.117	465.12																11.2342	0.10584				3.01816	83.8431	3.40543	170.041	3.51665	149.849	3.8702	129.267	4.37293	121.661	3.21784	58.9577	2.88286	36.4836
238.752	462.254	244.151	463.503	254.051	500.776	238.752	464.205	234.251	464.296	238.76	483.148	253.152	478.042	248.753	464.135																11.3053	0.10512				3.03715	81.9786	3.4294	171.024	3.54064	150.787	3.89642	129.201	4.40037	122.712	3.23982	59.1341	2.89766	36.0347
240.387	468.198	245.786	463.503	255.686	491.705	240.387	462.31	235.887	464.296	240.396	486.854	254.787	477.634	250.388	460.849																11.3764	0.10441				3.05644	80.2951	3.45141	171.953	3.56585	152.044	3.92243	130.363	4.42736	123.362	3.26181	59.2165	2.91263	36.5821
242.023	504.869	247.422	459.798	257.322	469.468	242.022	462.31	237.522	465.157	242.031	493.472	256.422	465.325	252.023	460.849																11.4474	0.10371				3.07542	78.3459	3.47439	172.719	3.59003	152.408	3.94942	131.266	4.45434	123.28	3.2838	59.3746	2.92811	37.275
243.658	507.395	249.057	459.798	258.957	457.305	243.657	464.205	239.157	465.157	243.667	505.21	258.058	464.452	253.658	460.849																11.5185	0.10301				3.09797	76.3222	3.49738	173.118	3.61501	152.585	3.97595	131.185	4.48258	124.561	3.30556	59.6403	2.9422	37.078
245.293	511.815	250.692	455.432	260.592	451.436	245.293	466.852	240.793	465.157	245.302	505.21	259.693	461.892	255.294	447.144																11.5896	0.10233				3.11721	74.5344	3.52037	173.394	3.638	153.03	4.00293	132.226	4.50957	124.761	3.32819	60.1133	2.95719	36.6932
246.929	518.036	252.327	453.055	262.227	443.815	246.928	466.852	242.428	465.157	246.937	505.21	261.328	456.576	256.929	447.144																11.6607	0.10166				3.13657	72.8142	3.54333	173.6	3.66199	154.047	4.02792	133.161	4.53755	125.222	3.35016	60.7363	2.97216	37.2555
248.564	518.255	253.963	454.528	263.863	440.078	248.563	466.852	244.063	465.157	248.573	505.21	262.963	456.576	258.564	447.144																11.7317	0.10099				3.15556	70.8764	3.56634	174.394	3.68497	154.953	4.0539	133.13	4.56453	126.354	3.37215	61.3055	2.98717	37.9713
250.199	518.255	255.598	453.055	265.498	436.109	250.199	464.205	245.698	456.682	250.208	505.21	264.599	453.502	260.199	447.144																11.8028	0.10033				3.17555	68.957	3.59031	175.368	3.70903	155.576	4.07991	133.765	4.59252	126.193	3.39516	62.027	3.00214	37.7102
251.834	518.255	257.233	450.935	267.133	431.821	251.834	462.652	247.334	456.682	251.843	505.21	266.234	453.447	261.835	447.144																11.8739	0.09968				3.19453	67.1372	3.61329	176.297	3.73282	155.811	4.10578	135.027	4.6195	127.085	3.41714	62.2801	3.0174	37.4159
253.47	518.255	258.868	450.935	268.768	421.243	253.469	462.652	248.969	456.682	253.478	500.498	267.869	453.447	263.47	447.144																11.9449	0.09904				3.21714	65.2074	3.6363	176.874	3.75679	155.986	4.13276	135.073	4.64684	127.759	3.43809	62.4381	3.03239	37.9072
255.105	511.815	260.504	450.238	270.404	419.394	255.104	462.207	250.604	456.682	255.114	499.786	269.505	453.447	265.105	447.144																12.016	0.09841				3.23716	63.4025	3.65926	177.092	3.77979	156.917	4.15875	135.351	4.67481	127.672	3.46129	62.4805	3.04738	38.6539
256.74	506.687	262.139	446.48	272.039	406.461	256.74	460.092	252.239	456.682	256.749	483.109	271.14	452.834	266.741	447.144																12.0871	0.09778				3.25615	61.672	3.68227	177.353	3.80375	157.935	4.18573	136.739	4.70181	128.931	3.48318	62.6031	3.08236	38.6276
258.375	506.687	263.774	446.03	273.674	405.184	258.375	453.497	253.875	461.223	258.384	479.061	272.775	453.447	268.376	447.144																12.1582	0.09716				3.27611	59.7983	3.70524	177.779	3.82874	158.661	4.21174	136.854	4.72883	129.154	3.50517	62.8321	3.09638	38.252
260.011	493.162	265.409	444.533	275.309	405.158	260.01	453.497	255.51	461.223	260.02	475.636	274.41	453.447	270.011	447.144																12.2292	0.09655				3.29582	57.9625	3.7294	178.787	3.85175	158.829	4.2387	137.121	4.75581	129.341	3.52791	63.2765	3.11137	38.8841
261.646	446.156	267.045	444.268	276.945	405.158	261.645	453.497	257.145	461.223	261.655	475.292	276.046	456.576	271.647	437.242																12.3003	0.09595				3.31513	56.0121	3.75247	179.633	3.87574	158.967	4.26469	138.334	4.78279	130.709	3.55044	64.1079	3.12734	39.5209
263.281	432.196	268.68	439.113	278.58	405.158	263.281	453.497	258.781	461.223	263.29	474.504	277.681	456.576	273.282	448.025																12.3714	0.09535				3.33437	54.2014	3.77546	180.31	3.89972	159.863	4.29059	138.765	4.8098	130.62	3.5744	64.8466	3.14185	39.3044
264.916	420.637	270.315	437.523	280.215	403.679	264.916	453.497	260.416	461.223	264.926	466.242	279.316	456.854	274.917	449.303																12.4424	0.09476				3.35437	52.3644	3.79842	180.482	3.92668	161.213	4.3176	138.747	4.83738	131.132	3.60438	64.3038	3.15737	38.9151
266.552	410.643	271.95	434.321	281.851	399.107	266.551	453.497	262.051	461.223	266.561	466.242	280.952	456.854	276.552	449.303																12.5135	0.09418				3.37384	50.5354	3.83329	181.729	3.94969	161.453	4.34356	139.948	4.86439	132.195	3.63538	65.7812	3.17276	39.4728
268.187	403.024	273.586	434.321	283.486	398.117	268.187	453.497	263.686	462.974	268.196	465.602	282.587	458.698	278.188	449.303																12.5846	0.0936				3.39306	48.6709	3.86127	181.631	3.97368	161.558	4.36957	140.562	4.89237	131.84	3.66035	65.7285	3.1879	40.1462
269.822	396.241	275.221	426.697	285.121	398.117	269.822	450.456	265.322	461.223	269.832	461.968	284.222	458.698	279.823	449.303																12.6557	0.09303				3.41303	46.8546	3.89525	183.086	3.99865	162.041	4.39653	140.481	4.91934	132.918	3.68533	65.6518	3.2111	40.0959
271.457	390.812	276.856	426.119	286.756	394.311	271.457	450.456	266.957	453.609	271.467	454.329	285.858	458.698	281.458	449.303																12.7267	0.09247				3.43265	44.9969	3.91824	183.24	4.02163	163.034	4.4231	141.601	4.94732	133.476	3.72431	66.1923	3.22636	40.728
273.093	390.812	278.492	426.697	288.392	393.365	273.092	447.988	268.592	449.28	273.102	453.706	287.493	458.698	283.094	456.717																12.7978	0.09192				3.45164	43.1737	3.94625	183.49	4.04864	163.968	4.45008	142.238	4.97532	133.495	3.7483	66.8692	3.25167	40.3742
274.728	390.812	280.127	426.697	290.027	355.911	274.728	446.028	270.227	448.243	274.738	452.017	289.129	458.698	284.729	479.727																12.8689	0.09137				3.47162	41.3115	3.97821	184.65	4.07162	164.081	4.47607	142.1	5.00231	134.854	3.77129	67.5506	3.26843	41.035
276.363	390.812	281.762	426.697	291.662	225.418	276.363	438.893	271.863	447.574	276.373	447.288	290.764	449.851	286.364	530.013																12.9399	0.09082				3.49061	39.4653	4.02018	185.266	4.09559	164.2	4.50305	143.265	5.03027	134.729	3.79527	68.3947	3.28542	41.3717
277.998	390.812	283.397	434.321	293.296	76.7286	277.998	438.893	273.498	447.333	278.008	444.739	292.398	246.735	288	635.29																13.011	0.09029				3.50986	37.6455	4.04417	185.448	4.1196	165.016	4.53001	143.913	5.05826	135.449	3.81726	68.5962	3.30341	41.2995
279.634	396.241	285.033	439.113	294.932	9.42822	279.633	438.893	275.133	445.792	279.644	444.739	294.032	70.2911	289.636	635.29																13.0821	0.08976				3.52985	35.8302	4.07815	186.669	4.14356	165.938	4.55618	143.78	5.08624	136.209	3.84824	68.5252	3.3204	41.1655
281.269	412.834	286.668	426.697	296.567	2.48584	281.269	438.893	276.768	442.331	281.279	444.739	295.668	14.8056	291.273	635.29																13.1532	0.08923				3.54925	34.0058	4.11213	187.578	4.16755	166.753	4.58314	144.919	5.11323	135.883	3.87443	69.5147	3.33739	40.9582
282.904	421.553	288.304	426.119	298.202	2.48584	282.904	438.893	278.404	442.331	282.914	452.909	297.303	14.1182	292.909	635.29																13.2242	0.08871				3.56922	32.17	4.13512	188.138	4.19153	166.858	4.60813	145.729	5.14021	137.086	3.89642	69.8721	3.35438	41.319
284.54	429.098	289.939	424.019	299.837	1.66029	284.539	446.028	280.039	442.936	284.55	452.909	298.938	12.1076	294.543	635.29																13.2953	0.0882				3.58821	30.3433	4.17809	188.68	4.21554	166.943	4.63511	145.451	5.16768	137.516	3.91842	69.9671	3.37037	41.8813
286.175	429.098	291.575	416.323	301.473	1.24803	286.175	446.028	281.674	442.936	286.185	452.909	300.573	10.4509	296.176	635.29																13.3664	0.08769				3.60848	28.5338	4.21707	189.58	4.23853	167.63	4.66209	146.507	5.19468	137.514	3.94925	70.2339	3.38836	42.3532
287.811	429.098	293.21	416.323	303.108	1.24803	287.81	446.028	283.309	442.936	287.82	439.755	302.209	7.16506	297.811	360.611																13.4374	0.08719				3.62747	26.7586	4.24605	189.62	4.26251	168.63	4.68809	147.35	5.22367	138.905	3.97123	70.6829	3.40635	42.7311
289.447	429.098	294.844	303.647	304.743	-3.18782	289.446	446.028	284.945	445.792	289.456	435.569	303.844	7.16506	299.445	185.643																13.5085	0.08669				3.64745	24.9479	4.28003	190.38	4.28648	169.405	4.71549	147.043	5.25066	138.609	3.99122	71.1032	3.43533	41.9443
291.082	429.098	296.478	78.8163	306.378	-3.18782	291.081	446.028	286.58	442.936	291.091	435.569	305.479	0.99939	301.08	57.155																13.5796	0.0862				3.66744	23.1419	4.31201	186.426	4.31146	169.547	4.7423	148.199	5.27861	139.359	4.01321	71.5636	3.45232	42.588
292.717	429.098	298.114	28.1073	308.014	-3.18782	292.716	438.893	288.215	435.926	292.727	431.942	307.114	0.99939	302.716	48.1693																13.6507	0.08572				3.68743	21.3255	4.333	184.344	4.33445	169.729	4.76931	148.845	5.3066	140.128	4.03447	72.1294	3.46831	43.2442
294.351	171.564	299.749	12.0633	309.649	-3.18782	294.35	241.098	289.851	432.101	294.363	431.942	308.75	0.99939	304.351	30.7398																13.7217	0.08523				3.7074	19.3908	4.39497	181.186	4.3585	170.341	4.79827	148.817	5.33433	139.977	4.05546	72.3516	3.48531	43.5065
295.986	46.821	301.384	10.3593	311.284	-3.18782	295.985	59.8926	291.487	397.292	295.997	431.942	310.385	0.99939	305.986	29.0007																13.7928	0.08476				3.71803	17.5174	4.41995	179.095	4.38247	171.244	4.82425	150.03	5.36132	141.113	4.07616	72.639	3.50429	43.5615
297.621	11.0121	303.019	9.4216	312.919	-3.18782	297.62	8.27891	293.122	397.292	297.631	119.203	312.02	7.16506	307.621	24.5665																13.8639	0.08429				3.75601	15.8798	4.45194	177.595	4.40746	172.007	4.85224	150.169	5.3883	141.245	4.09814	72.8578	3.52228	43.526
299.256	5.73023	304.655	4.03571	314.555	-3.18782	299.255	8.23008	294.756	219.429	299.266	20.4493	313.656	5.88639	309.257	19.9619																13.9349	0.08382				3.776	14.1182	4.49691	174.808	4.43147	172.045	4.87923	150.525	5.41665	141.631	4.11813	73.0731	3.53927	43.3324
300.891	5.29012	306.29	3.30493	316.19	-3.18782	300.891	4.93536	296.39	58.6862	300.902	1.36365	315.291	5.88639	310.892	15.8856																14.006	0.08336				3.79599	12.3585	4.52589	172.644	4.45543	172.218	4.90528	151.762	5.44364	142.682	4.13878	73.3296	3.55626	43.2774
302.526	4.18071	307.925	3.30493	317.825	-3.5521	302.526	1.40517	298.026	18.4961	302.537	-2.28019	316.926	5.88639	312.527	14.3026																14.0771	0.08291				3.81498	10.4907	4.56087	170.832	4.48042	173.029	4.93225	151.726	5.47242	142.272	4.16077	73.4098	3.57225	43.8867
304.162	3.90787	309.56	2.08159	319.461	-3.5521	304.161	-2.1448	299.661	11.576	304.172	-2.52834	318.561	0.47051	314.162	13.7816																14.1481	0.08246				3.83449	8.65062	4.58786	169.635	4.5044	173.93	4.95823	152.001	5.49939	143.329	4.18276	73.6297	3.59024	44.3047
305.797	3.09302	311.196	2.08159	321.096	-3.5521	305.796	-2.1448	301.296	11.576	305.808	-8.91088	320.197	0.47051	315.798	13.7816																14.2192	0.08201				3.8555	6.8844	4.61584	168.574	4.52739	174.529	4.98589	153.364	5.5284	143.668	4.20375	73.7408	3.60623	44.906
307.432	2.52831	312.831	2.08159	322.731	-3.5521	307.432	-3.52597	302.931	3.58679	307.443	-8.91088	321.832	0.47051	317.433	10.3428																14.2903	0.08157				3.87547	5.0771	4.64182	166.692	4.55137	174.568	5.01287	153.201	5.55635	144.022	4.22474	73.9595	3.62122	44.5682
309.068	2.52831	314.466	1.59334	324.366	-3.5521	309.067	-6.46801	304.567	0.19435	309.078	-10.3534	323.467	0.67324	319.068	10.3428																14.3614	0.08113				3.89645	3.23413	4.67181	165.778	4.57536	174.626	5.03888	153.607	5.58534	144.851	4.24572	74.3947	3.63722	44.2063
310.703	1.27659	316.101	2.08159	326.002	-3.5521	310.702	-6.46801	306.202	0.19435	310.714	-10.3534	325.103	3.09008	320.704	9.95567																14.4324	0.0807				3.91544	-1.70919	4.69879	164.021	4.59972	175.507	5.0657	154.824	5.61474	144.881	4.26671	74.7578	3.65221	44.7388
312.338	1.27659	317.737	2.08159	327.637	-1.21394	312.337	-6.46801	307.837	0.19435	312.349	-10.3534	326.738	3.09008	322.339	9.95567																14.5035	0.08027						4.73477	162.769	4.62371	176.428	5.09267	154.762	5.64272	146.125	4.2877	75.2044	3.6692	45.3756
313.973	1.27659	319.372	1.59334	329.272	-1.21394	313.973	-3.52597	309.473	0.19435	313.984	-10.3534	328.373	5.88639	323.974	9.95567																14.5746	0.07985						4.75776	161.264	4.64881	176.911	5.11865	155.112	5.67032	145.841	4.30869	75.6465	3.69218	45.1374
315.609	0.92051	321.007	2.08159	330.907	0.80619	315.608	-3.52597	311.108	-2.62133	315.62	-10.3534	330.008	5.88639	325.609	8.67563																14.6456	0.07943						4.78274	159.561	4.67182	176.967	5.14564	156.37	5.69831	146.649	4.32968	76.1367	3.70818	45.8704
317.244	0.92051	322.642	2.81877	332.543	5.34663	317.243	-3.52597	312.743	-2.62133	317.255	-10.3534	331.644	6.86705	327.245	8.67563																14.7167	0.07901						4.81273	159.115	4.70478	178.157	5.17268	156.179	5.72627	147.234	4.35109	76.5627	3.72316	45.7902
318.879	0.92051	324.278	2.81877	334.178	5.34663	318.879	-3.52597	314.378	-2.62133	318.89	-10.3534	333.279	10.8262	328.88	9.95567																14.7878	0.0786						4.84071	156.939	4.73576	177.796	5.20065	156.79	5.75328	147.109	4.37205	76.983	3.73816	45.3905
320.514	0.92051	325.913	1.60589	335.813	26.4629	320.514	-7.17024	316.014	-2.62133	320.526	-10.3534	334.914	68.9492	330.515	9.95567																14.8589	0.0782						4.8657	155.682	4.76474	179.243	5.23663	157.071	5.78124	148.488	4.39304	77.5075	3.75309	45.7547
322.15	0.88498	327.548	2.81877	337.45	318.69	322.149	-7.14224	317.649	0.19435	322.161	-10.3534	336.55	290.979	332.151	10.0389																14.9299	0.07779						4.89468	155.043	4.78973	179.465	5.26261	158.211	5.80922	148.257	4.41378	77.9542	3.76809	46.5151
323.785	0.88498	329.184	3.06992	339.086	424.905	323.784	-7.14224	319.284	-2.06503	323.796	-7.87643	338.186	325.222	333.786	10.3428																15.001	0.0774						4.92166	153.046	4.81971	179.773	5.2896	158.676	5.8372	148.865	4.43572	78.1477	3.78308	46.5461
325.42	0.88498	330.819	3.06992	340.721	424.905	325.42	-7.14224	320.919	-2.06503	325.432	-7.87643	339.821	349.578	335.421	12.6614																15.0721	0.077						4.94565	151.958	4.85369	180.266	5.31543	158.47	5.86474	149.704	4.45571	78.4203	3.79809	46.0673
327.056	0.88498	332.454	4.28587	342.356	425.517	327.055	-2.76554	322.555	-2.06503	327.067	-7.87643	341.456	387.934	337.057	57.9898																15.1431	0.07661						4.97764	150.728	4.8837	181.41	5.34148	159.498	5.892	149.269	4.4777	78.6104	3.81353	46.2895
328.691	0.88498	334.089	4.52809	343.991	425.517	328.69	-2.76554	324.19	-2.06503	328.702	-7.87643	343.092	444.132	338.692	238.604																15.2142	0.07622						5.00262	149.069	4.91166	181.373	5.36845	160.175	5.91999	150.44	4.49906	78.7868	3.82852	47.0752
330.326	2.71696	335.725	12.0892	345.626	425.517	330.326	-1.21793	325.825	-2.06503	330.338	-3.68289	344.727	453.917	340.328	266.365																15.2853	0.07584						5.0326	148.649	4.94265	182.393	5.39544	159.878	5.94697	150.668	4.52005	78.9242	3.84351	47.2527
331.962	2.71696	337.361	190.653	347.262	425.517	331.961	-1.21793	327.46	-2.06503	331.973	-1.25608	346.363	457.216	341.963	272.909																15.3564	0.07546						5.05659	147.185	4.96663	183.016	5.42144	160.926	5.97576	150.877	4.54204	79.0697	3.8595	46.8702
333.597	4.1339	338.997	416.271	348.897	424.905	333.596	6.69616	329.096	1.99189	333.608	-1.25608	347.998	457.719	343.598	284.189																15.4274	0.07508						5.09057	145.684	4.99761	182.799	5.44842	161.634	6.00263	152.007	4.56702	79.4247	3.87474	46.8061
335.232	6.21715	340.633	416.271	350.532	424.905	335.231	7.83591	330.731	2.67682	335.244	1.44731	349.633	461.238	345.234	302.098																15.4985	0.07471						5.12654	143.53	5.02062	183.679	5.47439	161.408	6.03031	151.686	4.59201	80.373	3.89073	47.4898
336.868	75.0599	342.268	416.271	352.167	424.905	336.867	194.147	332.366	3.00552	336.879	41.2773	351.268	461.238	346.869	339.08																15.5696	0.07434						5.15353	142.927	5.04558	184.444	5.50137	162.317	6.05729	152.465	4.62001	80.4005	3.90572	48.1735
338.503	173.875	343.902	416.271	353.803	424.905	338.504	463.186	334.002	6.03208	338.515	334.414	352.904	461.238	348.505	394.577																15.6406	0.07397						5.19151	141.072	5.06957	184.556	5.52836	163.028	6.08554	153.047	4.64098	80.5986	3.93971	47.7818
340.139	220.29	345.538	416.271	355.438	424.905	340.139	463.186	335.637	66.6848	340.152	488.588	354.539	461.238	350.14	402.432																15.7117	0.07361						5.2145	139.97	5.09358	184.507	5.55437	162.738	6.11355	152.882	4.66297	80.8116	3.95469	47.6055
341.774	258.839	347.173	416.271	357.073	432.609	341.774	463.186	337.274	480.701	341.787	496.268	356.174	461.238	351.775	403.913																15.7828	0.07325						5.23848	138.418	5.11854	185.01	5.58036	163.677	6.14051	154.069	4.68395	80.8723	3.97168	48.2445
343.409	352.497	348.808	416.271	358.708	432.609	343.409	473.054	338.91	480.701	343.422	496.268	357.81	461.238	353.411	404.895																15.8538	0.0729						5.26946	137.241	5.14252	185.89	5.60734	164.433	6.16784	154.059	4.70475	81.319	3.98668	48.9328
345.045	403.945	350.443	416.271	360.344	417.347	345.045	478.421	340.545	480.701	345.057	496.268	359.445	459.337	355.046	416.077																15.9249	0.07255						5.2952	136.103	5.16651	186.517	5.63413	164.196	6.19582	154.33	4.72723	81.8802	4.00267	48.8355
346.68	413.723	352.079	416.271	361.979	412.405	346.68	488.123	342.18	487.845	346.693	496.268	361.08	455.431	356.681	417.175																15.996	0.0722						5.31818	134.731	5.19028	186.424	5.66009	164.976	6.2228	155.39	4.74966	82.4013	4.01766	48.4198
348.316	431.054	353.714	416.271	363.614	412.405	348.315	481.788	343.815	487.845	348.328	496.268	362.715	451.327	358.316	422.911																16	0.07218						5.34017	133.575	5.21527	186.379	5.68708	165.794	6.25054	155.037	4.77066	82.833	4.03661	48.5663
349.951	453.235	355.349	416.271	365.25	412.405	349.95	481.788	345.45	511.331	349.963	492.568	364.351	449.672	359.952	422.911																16.0671	0.07185						5.36316	132.226	5.23927	187.164	5.7147	165.408	6.27752	155.899	4.79217	83.3025	4.05495	48.816
351.586	456.466	356.984	420.168	366.885	420.195	351.586	481.788	347.085	511.441	351.599	488.588	365.986	449.672	361.587	423.531																16.1381	0.07151						5.38514	131.362	5.26424	188.103	5.74069	166.356	6.3065	156.397	4.81316	83.7824	4.06996	49.4849
353.221	462.739	358.62	421.766	368.52	411.177	353.221	481.788	348.721	494.765	353.234	473.589	367.621	449.672	363.222	422.911																16.2092	0.07117						5.40713	130.62	5.29722	187.964	5.76667	167.101	6.33449	156.306	4.83449	84.1352	4.08595	49.9842
354.857	468.829	360.255	449.644	370.155	411.177	354.856	485.743	350.356	494.765	354.869	472.205	369.256	451.327	364.858	423.531																16.2803	0.07083						5.43067	129.861	5.3292	188.838	5.79366	166.84	6.36249	157.526	4.85509	84.3631	4.10126	49.8055
356.492	473.815	361.89	462.184	371.79	411.177	356.491	485.743	351.991	494.765	356.505	471.193	370.892	455.431	366.493	425.231																16.3514	0.0705						5.45268	128.987	5.36318	189.548	5.82076	167.667	6.39015	157.226	4.87998	84.2428	4.11625	49.4333
358.127	473.815	363.526	469.883	373.426	411.177	358.127	485.743	353.627	494.765	358.14	467.683	372.527	455.431	368.128	425.231																16.4224	0.07017						5.47566	127.802	5.39319	189.419	5.84828	168.263	6.41882	158.104	4.90197	84.3734	4.13222	49.9407
359.763	473.815	365.161	469.978	375.061	411.177	359.762	485.923	355.262	504.074	359.775	462.986	374.162	458.077	369.763	426.77																16.4935	0.06984						5.49865	126.409	5.42316	190.484	5.87484	167.995	6.447	158.359	4.925	84.6059	4.14723	50.5992
361.398	473.815	366.796	473.836	376.696	420.195	361.397	494.861	356.897	511.441	361.411	462.623	375.798	462.147	371.399	426.77																16.5646	0.06952						5.52062	125.145	5.45415	186.454	5.90183	169.027	6.47398	158.415	4.94787	85.1338	4.17119	50.4297
363.033	473.939	368.432	476.593	378.332	425.713	363.033	498.183	358.532	511.721	363.046	458.02	377.433	462.147	373.034	426.77																16.6356	0.0692						5.54361	123.982	5.47609	185.864	5.92781	169.609	6.50199	159.622	4.96885	85.6206	4.18621	51.1386
364.668	473.939	370.067	478.998	379.967	441.88	364.668	498.201	360.168	517.002	364.681	453.607	379.068	467.192	374.669	428.81																16.7067	0.06888						5.56661	123.197	5.52309	183.587	5.9548	169.29	6.53317	159.258	4.98984	86.0088	4.20218	50.9451
366.304	485.425	371.702	489.161	381.602	441.88	366.303	501.929	361.803	517.002	366.316	451.439	380.703	468.935	376.304	428.81																16.7778	0.06856						5.5895	122.431	5.54807	181.931	5.98078	170.283	6.56085	160.543	5.01183	86.4772	4.21817	50.5637
367.939	497.029	373.337	492.663	383.238	446.155	367.938	502.534	363.438	511.721	367.952	447.921	382.339	468.991	377.94	439.509																16.8488	0.06825						5.61149	121.761	5.57276	180.148	6.00776	170.977	6.58885	160.214	5.03282	86.9204	4.23393	50.7183
369.574	497.029	374.973	492.663	384.873	451.369	369.574	502.534	365.074	511.721	369.587	446.114	383.974	471.739	379.575	458.458																16.9199	0.06794						5.63448	120.606	5.59775	179.005	6.03375	170.601	6.61682	160.864	5.0538	87.3087	4.25969	51.2223
371.21	495.392	376.608	492.663	386.508	451.369	371.209	502.534	366.709	511.721	371.222	443.235	385.609	471.739	381.21	466.979																16.991	0.06763						5.65647	119.378	5.62273	178.305	6.06073	171.518	6.64426	161.464	5.07579	87.5698	4.27567	51.0149
372.845	482.31	378.243	493.234	388.143	451.369	372.844	502.534	368.344	505.44	372.858	443.235	387.245	472.297	382.846	468.627																17.0621	0.06733						5.67945	118.01	5.647	177.227	6.08672	172.238	6.67226	161.212	5.09778	87.6832	4.29237	51.5933
374.48	482.31	379.879	496.15	389.779	451.369	374.48	502.534	369.979	505.44	374.493	443.235	388.88	472.297	384.481	478.591																17.1331	0.06703						5.70144	116.629	5.67166	175.553	6.1137	171.886	6.70089	162.511	5.11855	87.8481	4.31336	51.6483
376.116	485.233	381.514	497.11	391.414	451.369	376.115	502.534	371.614	479.658	376.128	443.235	390.515	481.481	386.116	481.547																17.2042	0.06673						5.72443	115.737	5.69665	174.349	6.14071	172.772	6.72885	162.281	5.14019	87.9271	4.33135	52.0892
377.751	495.392	383.149	497.471	393.049	442.929	377.75	502.534	373.25	474.704	377.764	443.981	392.15	484.646	387.752	481.547																17.2753	0.06643						5.74744	115.112	5.72163	173.839	6.16769	173.384	6.75681	162.829	5.16319	87.989	4.34734	52.7443
379.386	497.029	384.784	497.471	394.684	442.829	379.385	496.942	374.885	470.562	379.399	443.981	393.786	487.136	389.387	481.547																17.3464	0.06613						5.77041	114.322	5.7466	172.983	6.19466	173.008	6.7838	163.53	5.18417	88.3177	4.36433	52.8783
381.021	497.029	386.42	501.641	396.32	439.098	381.021	489.615	376.52	464.487	381.034	447.921	395.421	487.87	391.023	481.547																17.4174	0.06584						5.79359	113.363	5.7706	171.517	6.22066	174.109	6.81225	163.227	5.20656	88.6681	4.38432	53.2723
382.657	497.029	388.055	500.096	397.955	437.244	382.656	488.796	378.155	464.487	382.67	450.604	397.056	487.87	392.658	481.547																17.4885	0.06555						5.81657	112.07	5.79573	170.132	6.24863	174.52	6.84224	164.448	5.22756	89.1938	4.40231	53.1188
384.292	498.626	389.69	500.096	399.59	437.278	384.291	486.645	379.791	463.637	384.305	457.004	398.692	489.079	394.293	481.547																17.5596	0.06526						5.83956	110.749	5.81952	169.625	6.27561	174.282	6.87101	163.924	5.24954	89.7344	4.42029	53.1429
385.927	498.626	391.325	501.641	401.226	437.244	385.926	486.15	381.426	460.86	385.94	457.004	400.327	489.079	395.928	444.339																17.6306	0.06498						5.86255	109.421	5.84455	169.014	6.30262	175.451	6.89899	165.113	5.27041	90.1764	4.43728	52.9001
387.562	499.317	392.961	504.359	402.861	436.814	387.562	484.721	383.061	460.86	387.576	457.004	401.962	489.079	397.563	440.788																17.7017	0.0647						5.88563	108.591	5.86921	167.579	6.32958	175.607	6.92697	165.125	5.29238	90.6254	4.45527	52.9413
389.198	499.317	394.596	505.109	404.496	436.814	389.197	482.094	384.697	460.648	389.211	457.004	403.597	489.545	399.198	438.073																17.7728	0.06442						5.90764	107.876	5.8943	166.047	6.35557	175.579	6.95583	165.439	5.31491	91.0652	4.47626	53.3044
390.833	499.757	396.231	505.109	406.131	430.411	390.832	479.529	386.332	460.648	390.846	457.004	405.233	489.738	400.834	437.345																17.8438	0.06414						5.93161	107.236	5.92147	165.673	6.38257	176.629	6.98281	166.353	5.33599	91.2942	4.50025	54.0534
392.468	503.749	397.867	505.109	407.767	424.651	392.468	475.227	387.967	460.86	392.482	450.604	406.868	489.738	402.469	434.601																17.9149	0.06386						5.95361	106.151	5.9459	164.926	6.40953	176.76	7.0108	165.878	5.35698	91.4122	4.52423	54.6306
394.104	503.749	399.502	505.109	409.402	419.014	394.103	475.227	389.602	460.86	394.117	449.114	408.503	489.738	404.104	431.207																17.986	0.06359						5.9776	104.642	5.97075	163.389	6.43654	176.754	7.03874	166.958	5.37896	91.4523	4.54224	54.6398
395.739	504.044	401.137	504.359	411.037	409.27	395.738	474.345	391.238	460.994	395.752	445.598	410.138	489.738	405.74	429.866																18.0571	0.06332						6.00048	103.386	5.99571	162.224	6.46351	177.853	7.06675	167.055	5.40647	91.6412	4.55922	54.4394
397.374	504.044	402.772	501.708	412.672	406.388	397.373	470.529	392.873	461.365	397.388	438.807	411.774	492.928	407.375	429.866																18.1281	0.06305						6.02347	102.248	6.02261	162.049	6.48951	177.862	7.09496	167.381	5.43545	92.7029	4.5762	54.3306
399.01	504.044	404.408	500.096	414.308	399.531	399.009	466.424	394.508	462.349	399.023	428.721	413.409	494.232	409.01	429.866																18.1992	0.06279						6.04646	101.505	6.04969	160.545	6.51647	177.903	7.12394	168.25	5.45844	92.5826	4.59319	54.6215
400.645	504.044	406.043	495.381	415.943	384.024	400.644	461.82	396.143	462.349	400.658	427.974	415.044	494.232	410.645	431.207																18.2703	0.06252						6.06884	100.817	6.07468	159.085	6.54346	179.142	7.15171	167.824	5.48042	92.7212	4.61019	55.0383
402.28	503.749	407.678	493.542	417.578	378.004	402.279	457.523	397.779	469.104	402.294	427.974	416.68	494.232	412.281	431.207																18.3413	0.06226						6.09082	100.088	6.09927	158.578	6.57046	178.947	7.17924	168.918	5.51241	93.9043	4.63517	54.823
403.915	501.153	409.313	493.477	419.213	376.182	403.914	457.523	399.414	470.25	403.929	427.974	418.315	494.232	413.916	431.207																18.4124	0.062						6.11381	99.0484	6.12325	158.217	6.59643	179.081	7.20722	168.894	5.54439	93.4542	4.65116	55.4507
405.55	501.153	410.949	482.876	420.849	375.12	405.55	455.307	401.049	479.722	405.564	427.974	419.95	494.232	415.551	436.377																18.4835	0.06174						6.1358	97.7623	6.14824	156.946	6.62343	180.241	7.23536	169.207	5.57737	94.4929	4.66716	56.1149
407.186	501.153	412.584	482.876	422.484	363.857	407.185	446.669	402.685	488.024	407.2	427.974	421.585	491.686	417.187	444.962																18.5545	0.06148						6.15879	96.4338	6.17349	155.357	6.65042	180.067	7.26236	170.095	5.59936	94.4036	4.68415	56.2168
408.821	499.64	414.219	482.876	424.119	363.857	408.82	445.705	404.32	488.484	408.835	428.721	423.221	484.475	418.822	444.962																18.6256	0.06123						6.18377	95.1442	6.19846	154.788	6.67739	180.246	7.29132	169.589	5.64033	94.9888	4.69914	56.0313
410.456	496.94	415.854	482.876	425.754	363.857	410.455	437.96	405.955	494.935	410.47	436.147	424.856	484.475	420.457	444.962																18.6967	0.06098						6.20678	94.5052	6.22445	154.444	6.70536	181.345	7.3203	170.911	5.66332	94.9728	4.71613	55.7702
412.092	488.825	417.49	482.876	427.389	363.857	412.091	437.944	407.591	498.464	412.106	437.219	426.491	484.475	422.092	444.962																18.7678	0.06073						6.22981	93.8145	6.24943	153.003	6.73236	180.981	7.34829	170.61	5.68431	95.3966	4.73272	56.0931
413.727	471.14	419.125	479.998	429.025	363.857	413.726	435.663	409.226	498.979	413.741	437.219	428.126	491.686	423.728	444.962																18.8388	0.06048						6.25281	92.9453	6.27442	151.541	6.75835	181.464	7.37627	171.257	5.70629	95.7939	4.74872	56.7505
415.362	463.094	420.76	478.508	430.66	363.857	415.361	422.217	410.861	498.979	415.377	447.063	429.762	491.686	425.363	444.962																18.9099	0.06024						6.2755	91.7244	6.2994	151.132	6.78534	182.362	7.40451	171.758	5.73228	96.8625	4.76487	57.2865
416.997	449.634	422.396	476.343	432.296	373.646	416.996	418.88	412.496	498.979	417.012	447.063	431.397	491.686	426.998	433.051																18.981	0.05999						6.29878	90.3432	6.32536	150.542	6.81432	181.842	7.43261	171.559	5.76326	96.4857	4.78086	57.0071
418.633	445.713	424.031	476.343	433.931	384.388	418.632	418.88	414.132	498.464	418.647	447.063	433.032	491.686	428.634	431.002																19.0521	0.05975						6.32175	88.9849	6.34936	149.156	6.84129	182.91	7.46075	172.819	5.78525	96.8155	4.79785	56.7711
420.268	445.147	425.666	472.347	435.566	384.388	420.267	416.526	415.767	494.935	420.283	447.063	434.668	473.377	430.269	431.002																19.1231	0.05951						6.34502	88.2417	6.37347	147.789	6.86827	183.228	7.48973	172.315	5.80724	97.3515	4.81439	56.7253
421.903	445.147	427.301	472.347	437.202	384.388	421.902	415.865	417.402	488.484	421.918	447.063	436.303	466.359	431.904	431.002																19.1942	0.05927						6.36901	87.6049	6.39942	147.394	6.89525	183.066	7.51883	173.329	5.84222	97.5737	4.83041	57.3392
423.538	445.147	428.937	468.665	438.837	384.388	423.537	415.865	419.037	472.162	423.553	436.731	437.939	466.359	433.539	431.002																19.2653	0.05903						6.39101	86.975	6.42439	146.892	6.9217	184.071	7.54782	173.191	5.8722	98.8472	4.8474	57.9817
425.174	445.147	430.572	468.665	440.473	384.388	425.173	415.865	420.673	464.54	425.188	432.606	439.574	462.811	435.175	425.158																19.3363	0.0588						6.41498	85.6728	6.44904	145.51	6.94943	184.111	7.57591	173.718	5.90118	98.483	4.86339	58.071
426.809	445.147	432.207	468.665	442.108	373.646	426.808	415.865	422.308	450.826	426.824	427.308	441.208	318.977	436.81	423.228																19.4074	0.05857						6.43799	84.3145	6.4744	144.112	6.97542	184.093	7.60592	174.127	5.92317	98.5575	4.88036	57.9954
428.444	445.147	433.842	468.665	443.742	230.549	428.443	416.526	423.943	447.534	428.459	422.657	442.843	88.9263	438.445	421.451																19.4785	0.05833						6.46171	82.8474	6.50039	143.721	7.0024	185.1	7.63388	174.226	5.95015	99.697	4.89637	57.708
430.08	496.256	435.478	465.966	445.377	58.0873	430.079	417.89	425.578	447.365	430.094	422.657	444.478	18.7917	440.081	421.451																19.5495	0.0581						6.48469	82.0755	6.53335	141.874	7.02939	185.104	7.66189	175.219	5.97214	100.305	4.91336	57.968
431.715	504.834	437.113	461.495	447.012	15.3568	431.714	418.394	427.214	443.42	431.73	422.657	446.113	11.5742	441.716	416.353																19.6206	0.05788						6.50668	81.4353	6.55933	141.466	7.05637	185.115	7.68985	174.625	5.99913	100.049	4.92935	58.449
433.35	504.834	438.748	450.465	448.647	2.19913	433.349	419.274	428.849	438.654	433.365	422.657	447.748	6.34334	443.35	229.942																19.6917	0.05765						6.53064	80.7619	6.59231	139.763	7.08335	186.266	7.71794	175.763	6.03311	101.064	4.94632	59.0411
434.986	504.834	440.384	445.907	450.282	-1.3502	434.984	419.274	430.484	436.201	435	422.657	449.384	5.31583	444.985	54.0015																19.7628	0.05743						6.55365	79.7712	6.6183	139.212	7.1099	186.069	7.74593	175.769	6.05909	100.706	4.96333	59.0892
436.621	504.834	442.019	445.742	451.918	-3.00192	436.62	418.394	432.119	435.177	436.636	432.606	451.019	4.28708	446.62	12.8699																19.8338	0.0572						6.57662	78.2904	6.64828	138.123	7.13688	186.233	7.77491	176.133	6.08907	101.415	4.98032	58.985
438.257	504.834	443.654	440.846	453.553	-3.64096	438.256	418.394	433.755	434.176	438.271	422.657	452.654	4.28708	448.255	12.8699																19.9049	0.05698						6.60061	76.8393	6.69126	136.26	7.16486	187.272	7.80343	176.83	6.12406	101.374	4.99629	58.7227
439.892	504.834	445.288	127.685	455.188	-3.64096	439.892	418.394	435.39	433.382	439.907	422.657	454.289	3.46847	449.891	11.0484																19.976	0.05676						6.62459	76.0353	6.72925	135.084	7.19064	186.937	7.83108	176.472	6.15004	102.396	5.0123	58.9781
441.527	482.244	446.923	33.7085	456.823	-4.33872	441.527	418.394	437.025	421.184	441.543	422.657	455.925	3.41522	451.526	6.20464																20.047	0.05655						6.64858	75.4215	6.76522	134.244	7.21865	187.407	7.85973	177.731	6.18102	102.281	5.02901	59.5301
443.161	165.978	448.558	16.1048	458.459	-4.33872	443.161	388.683	438.66	420.304	443.178	422.657	457.56	3.41522	453.161	6.20464																20.1181	0.05633						6.67058	74.795	6.7902	132.777	7.24593	188.093	7.8877	177.3	6.20701	102.803	5.04878	59.8817
444.796	45.2094	450.194	14.1054	460.094	-6.06513	444.795	104.838	440.295	415.719	444.813	422.657	459.195	3.41522	454.796	-0.24927																20.1892	0.05611						6.69493	73.4023	6.82318	132.245	7.27352	187.61	7.91596	177.984	6.23299	103.718	5.06479	60.2746
446.431	8.26107	451.829	4.60306	461.729	-6.06513	446.43	17.2687	441.931	360.936	446.447	288.435	460.83	3.41522	456.432	-0.24927																20.2603	0.0559						6.71792	72.0475	6.85916	130.525	7.30049	188.53	7.94495	178.33	6.25898	103.528	5.08975	60.0318
448.066	8.14409	453.464	4.60306	463.364	-6.06513	448.065	3.66663	443.566	347.155	448.082	61.5105	462.466	3.41522	458.067	-0.81769																20.3313	0.05569						6.74093	70.6812	6.89614	128.749	7.33248	188.456	7.97288	178.308	6.28796	104.065	5.10676	60.6754
449.702	8.14409	455.099	0.94511	465	-6.88512	449.701	3.66663	445.201	169.287	449.717	18.0163	464.101	3.41522	459.702	-0.81769																20.4024	0.05548						6.76491	69.9287	6.92512	128.419	7.36448	189.568	8.00228	179.279	6.31095	104.664	5.12374	60.9709
451.337	3.9675	456.735	0.94511	466.635	-6.06513	451.336	1.17154	446.836	44.304	451.352	-1.69393	465.736	4.09061	461.338	-0.81769																20.4735	0.05527						6.78788	69.2702	6.9601	126.937	7.39705	189.334	8.02924	178.684	6.33393	105.037	5.14139	60.7487
452.972	2.85663	458.37	0.94511	468.27	-7.56943	452.971	-0.35768	448.471	13.5931	452.988	-2.75414	467.372	1.70638	462.973	-4.5297																20.5445	0.05506						6.81156	68.6105	6.98609	126.242	7.42945	189.788	8.06622	179.487	6.35592	105.09	5.1584	60.5677
454.607	2.85663	460.005	0.94511	469.906	-7.56943	454.606	-0.35768	450.106	6.54472	454.623	-4.14545	469.007	1.70638	464.608	-4.5297																20.6156	0.05486						6.83555	67.2774	7.01307	124.414	7.46243	190.634	8.1122	179.803	6.38391	104.855	5.17532	60.4956
456.243	2.22286	461.641	0.94511	471.541	-7.56943	456.242	-8.34598	451.741	5.00517	456.258	-4.26683	470.642	1.70638	466.243	-4.5297																20.6867	0.05466						6.85853	65.8779	7.04505	124.084	7.50041	187.885	8.15118	180.247	6.41888	105.584	5.1922	60.9113
457.878	2.22286	463.276	-2.94821	473.176	-7.83085	457.877	-8.34598	453.377	5.00517	457.894	-5.71409	472.277	1.70638	467.879	-4.5297																20.7578	0.05445						6.88154	64.6112	7.07903	122.58	7.5234	186.194	8.19915	181.617	6.45087	106.455	5.20937	61.3912
459.513	-2.00657	464.911	0.22693	474.811	-7.83085	459.512	-8.34598	455.012	4.93597	459.529	-5.7542	473.913	-1.22158	469.514	-0.81769																20.8288	0.05425						6.90453	63.8554	7.10502	121.954	7.59935	183.798	8.24712	181.491	6.48185	106.044	5.22551	61.9364
461.148	-2.00657	466.546	0.22693	476.447	-8.12994	461.147	-8.34598	456.647	2.29372	461.164	-5.7542	475.548	-1.22158	471.149	-0.81769																20.8999	0.05405						6.92849	63.2575	7.142	120.608	7.63633	181.934	8.29209	181.872	6.50883	107.092	5.25149	61.5367
462.784	-2.00657	468.182	0.22693	478.082	-7.56943	462.783	-8.34598	458.282	2.29372	462.8	-5.7542	477.183	4.09061	472.785	-0.81769																20.971	0.05385						6.95148	62.4902	7.16898	119.157	7.67231	180.592	8.32308	182.761	6.53582	107.548	5.26851	62.083
464.419	-3.04658	469.817	3.39113	479.717	-7.56943	464.418	-8.00106	459.918	2.19457	464.435	-5.7542	478.818	6.18185	474.42	-0.81769																21.042	0.05366						6.97449	61.2247	7.19896	118.296	7.71329	178.893	8.35306	182.667	6.5648	107.437	5.2856	62.5342
466.054	-0.03185	471.452	3.39113	481.352	-4.54871	466.053	-8.00106	461.553	2.29372	466.07	-5.30018	480.454	8.42475	476.055	-2.36434																21.1131	0.05346						6.99845	59.7278	7.23495	116.574	7.74827	178.309	8.38304	183.38	6.58879	108.041	5.30261	62.5835
467.69	-0.03185	473.087	3.39113	482.988	-1.28068	467.689	-8.00106	463.188	2.29372	467.706	-5.7542	482.089	10.082	477.69	1.05995																21.1842	0.05327						7.02146	58.5058	7.26193	116.463	7.77825	177.147	8.41103	183.1	6.61078	108.546	5.3199	62.5331
469.325	-0.03185	474.723	4.6234	484.623	0.93337	469.324	-8.00106	464.824	2.29372	469.341	-5.30018	483.724	19.5418	479.326	1.05995																21.2553	0.05307						7.04545	57.8232	7.29591	114.409	7.80524	176.745	8.44071	184.286	6.63976	108.398	5.33991	62.6602
470.96	-0.63174	476.358	0.22693	486.258	67.6122	470.959	-5.54299	466.459	2.42344	470.976	-5.30018	485.36	261.681	480.961	3.60868																21.3263	0.05288						7.06841	57.2082	7.32089	114.176	7.83222	174.995	8.46869	183.791	6.66374	108.573	5.35688	62.4827
472.595	-0.63174	477.993	4.6234	487.895	348.507	472.594	-5.54299	468.094	2.42344	472.612	-6.33254	486.996	299.196	482.596	5.7441																21.3974	0.05269						7.09142	56.3252	7.35487	112.362	7.86037	174.812	8.49668	184.574	6.68873	109.381	5.37587	62.6361
474.231	-0.63174	479.629	4.6234	489.531	382.309	474.23	-5.54299	469.729	2.42344	474.247	-6.33254	488.631	361.148	484.232	5.7441																21.4685	0.0525						7.11541	55.0207	7.39085	111.138	7.88735	173.896	8.53516	184.893	6.73373	110.228	5.39486	62.7381
475.866	-0.63174	481.264	5.59364	491.166	394.312	475.865	-5.54299	471.365	2.42344	475.882	-6.33254	490.266	392.13	485.867	32.5642																21.5395	0.05232						7.13839	53.5788	7.42384	110.68	7.91456	172.542	8.56217	185.467	6.76569	110.067	5.41385	62.9133
477.501	-0.03185	482.899	6.33082	492.801	401.032	477.5	-5.54299	473	2.42344	477.518	-5.30018	491.902	458.056	487.503	332.182																21.6106	0.05213						7.16238	52.4359	7.45482	108.798	7.94254	172.579	8.58915	184.876	6.7887	110.651	5.43084	63.3886
479.136	0.47324	484.534	6.33082	494.436	404.227	479.136	-3.64831	474.635	2.42344	479.153	-5.30018	493.538	501.228	489.139	465.172																21.6817	0.05195						7.18735	51.9136	7.4848	108.444	7.96953	171.055	8.61524	185.747	6.81066	111.129	5.44983	63.7058
480.772	0.47324	486.17	13.8843	496.071	414.647	480.771	-3.64831	476.27	2.42344	480.788	-1.6137	495.173	502.508	490.775	465.172																21.7527	0.05176						7.21133	51.1382	7.52977	106.297	7.99751	170.274	8.64222	186.277	6.83265	111.525	5.46782	64.1468
482.407	1.52709	487.805	209.863	497.706	414.647	482.406	-1.37883	477.906	2.42344	482.424	2.84667	496.808	506.414	492.41	469.442																21.8238	0.05158						7.23534	49.82	7.56076	105.724	8.0245	169.993	8.66865	185.677	6.85366	111.774	5.48781	64.3506
484.042	7.97989	489.442	443.899	499.342	414.647	484.041	0.38334	479.541	2.51767	484.059	3.66486	498.443	519.368	494.045	483.247																21.8949	0.0514						7.25831	48.3553	7.59374	103.874	8.05248	168.328	8.69664	186.679	6.87763	111.627	5.50679	64.6026
485.678	24.2916	491.078	446.836	500.977	414.647	485.677	0.38334	481.176	2.51767	485.695	4.26999	500.079	519.368	495.68	495.725																21.966	0.05122						7.28464	47.313	7.63671	102.662	8.07949	168.116	8.72462	186.734	6.90461	111.665	5.52679	64.945
487.314	311.159	492.713	446.836	502.612	414.647	487.312	141.679	482.812	10.1295	487.33	152.181	501.714	519.368	497.315	537.386																22.037	0.05104						7.30889	46.7633	7.67169	101.28	8.10745	167.077	8.75161	186.646	6.93959	112.275	5.54478	65.1729
488.95	462.94	494.348	450	504.248	414.956	488.949	402.505	484.447	10.6653	488.967	434.475	503.349	519.368	498.951	537.386																22.1081	0.05086						7.3323	45.8482	7.70467	100.829	8.13643	166.131	8.77868	187.82	6.96657	112.774	5.57276	64.6713
490.586	471.333	495.983	450	505.883	416.105	490.584	407.091	486.082	11.984	490.603	434.475	504.985	506.414	500.586	537.386																22.1792	0.05069						7.35528	44.388	7.73766	99.3447	8.16742	165.569	8.80566	187.386	7.00055	112.947	5.59075	65.0767
492.221	475.704	497.618	450	507.518	420.149	492.219	407.091	487.718	201.938	492.238	434.475	506.62	502.508	502.221	537.386																22.2503	0.05051						7.3792	42.8934	7.77164	97.6245	8.1964	164.381	8.83363	187.67	7.02554	113.382	5.60874	65.5406
493.856	478.115	499.253	449.945	509.153	420.68	493.854	420.782	489.354	431.937	493.873	434.475	508.255	493.061	503.857	556.904																22.3213	0.05034						7.40319	42.0505	7.80162	97.5924	8.22838	163.686	8.85961	188.511	7.04753	113.852	5.62673	65.8532
495.491	506.416	500.888	449.945	510.789	420.699	495.49	421.305	490.99	431.937	495.508	434.475	509.89	491.399	505.493	556.904																22.3924	0.05016						7.4272	41.51	7.8306	95.8092	8.25536	162.554	8.89259	188.163	7.06951	114.297	5.64971	65.7238
497.126	527.451	502.524	448.304	512.424	422.119	497.125	429.146	492.625	441.461	497.143	434.475	511.526	491.399	507.128	556.904																22.4635	0.04999						7.45116	40.7735	7.86558	94.9915	8.28335	162.661	8.92558	188.571	7.0905	114.775	5.66671	66.2701
498.761	527.451	504.159	446.836	514.059	425.901	498.76	429.146	494.26	442.025	498.779	414.562	513.161	479.506	508.763	571.609																22.5345	0.04982						7.47417	39.4668	7.91256	92.8303	8.31033	161.049	8.95756	189.29	7.11349	115.084	5.68472	66.6091
500.397	527.451	505.794	446.836	515.694	426.478	500.395	429.146	495.895	442.025	500.414	405.413	514.796	477.408	510.398	605.503																22.6056	0.04965						7.49813	37.9917	7.94853	91.8878	8.3373	160.498	8.98956	188.822	7.13447	115.192	5.70171	66.6355
502.032	527.451	507.429	446.836	517.33	430.967	502.031	429.146	497.53	448.714	502.049	404.091	516.431	477.408	512.033	613.279																22.6767	0.04948						7.52114	36.8006	7.98151	91.4125	8.36528	160.105	9.02252	189.835	7.15746	115.148	5.7187	66.4751
503.667	527.451	509.065	446.64	518.965	430.967	503.666	429.146	499.166	448.714	503.684	399.18	518.067	476.478	513.668	605.503																22.7477	0.04932						7.54611	36.2268	8.0115	89.3453	8.39241	158.484	9.05352	189.894	7.17901	115.274	5.73667	66.2736
505.303	527.792	510.7	446.64	520.6	437.141	505.301	435.55	500.801	448.714	505.32	399.18	519.702	476.478	515.304	571.609																22.8188	0.04915						7.5691	35.5774	8.04048	89.1723	8.42039	158.47	9.08651	189.92	7.201	115.369	5.75368	66.2988
506.938	528.816	512.335	446.64	522.236	445.028	506.937	441.104	502.436	448.714	506.955	392.972	521.337	476.478	516.939	556.904																22.8899	0.04898						7.59308	34.4768	8.06547	88.2252	8.44836	157.422	9.11946	190.905	7.22236	115.552	5.77165	66.7912
508.573	528.816	513.971	446.64	523.871	457.421	508.572	456.713	504.071	448.955	508.59	392.972	522.972	476.478	518.575	524.729																22.961	0.04882						7.61707	32.9903	8.09156	86.6779	8.4749	156.376	9.15347	188.117	7.24435	115.952	5.78863	67.2631
510.209	528.816	515.606	446.64	525.506	458.869	510.207	456.713	505.707	453.122	510.226	392.901	524.608	473.879	520.21	510.074																23.032	0.04866						7.64007	31.5403	8.11657	86.1465	8.50288	156.471	9.1757	186.893	7.26662	116.585	5.80562	67.7647
511.844	539.417	517.241	446.925	527.141	458.869	511.843	456.713	507.342	453.203	511.861	392.901	526.243	473.879	521.845	501.72																23.1031	0.04849						7.66447	30.852	8.14255	85.8361	8.52989	154.879	9.23467	185.593	7.2885	117.003	5.82359	68.0522
513.479	543.617	518.876	446.925	528.777	458.869	513.478	456.713	508.977	459.277	513.496	392.901	527.878	473.879	523.48	492.392																23.1742	0.04833						7.68745	30.2542	8.16854	84.4171	8.55687	154.368	9.26166	184.812	7.31049	117.552	5.84058	67.8277
515.114	543.617	520.512	447.26	530.412	458.869	515.113	456.713	510.613	459.277	515.132	392.972	529.514	472.373	525.115	462.301																23.2452	0.04817						7.71144	29.4113	8.1945	83.2489	8.58478	153.99	9.28966	183.126	7.33319	117.776	5.85765	67.7304
516.75	543.617	522.147	454.724	532.047	458.869	516.748	444.083	512.248	461.514	516.767	395.745	531.149	453.22	526.75	462.301																23.3163	0.04802						7.73445	28.0782	8.22848	82.3682	8.61276	152.454	9.31665	183.059	7.35518	117.852	5.87567	67.6628
518.385	543.617	523.782	477.715	533.683	458.869	518.383	441.104	513.883	466.773	518.402	395.745	532.784	452.31	528.386	462.301																23.3874	0.04786						7.75842	26.6512	8.25347	81.1932	8.64011	152.401	9.36662	180.851	7.37719	117.859	5.89364	67.7235
520.02	543.617	525.418	483.792	535.318	461.964	520.019	440.598	515.518	467.324	520.038	401.352	534.419	452.261	530.021	462.301																23.4585	0.0477						7.79042	26.1244	8.27946	80.9171	8.66808	151.299	9.41859	180.255	7.39915	117.97	5.91062	68.2755
521.655	541.555	527.053	484.558	536.953	461.964	521.654	436.854	517.154	467.507	521.673	404.841	536.054	446.448	531.656	462.301																23.5295	0.04754						7.81438	24.7294	8.30344	80.2918	8.69538	150.367	9.45772	179.069	7.42117	117.963	5.92764	68.7634
523.291	541.555	528.688	484.558	538.588	461.964	523.289	436.854	518.789	472.187	523.308	405.745	537.69	446.448	533.292	462.301																23.6006	0.04739						7.83737	23.3631	8.32906	78.8648	8.72502	150.085	9.50407	177.255	7.44407	118.356	5.94553	69.1688
524.926	543.617	530.324	484.558	540.223	461.964	524.925	436.854	520.424	472.189	524.944	407.654	539.325	446.448	534.927	493.336																23.6717	0.04724						7.86035	22.0632	8.35306	77.7882	8.753	148.58	9.55105	175.742	7.46604	118.98	5.96252	69.4265
526.561	561.881	531.959	487.627	541.859	461.964	526.56	436.854	522.06	478.889	526.579	416.109	540.96	452.261	536.562	493.336																23.7427	0.04708						7.88376	21.2844	8.37905	77.4813	8.7816	148.722	9.59504	175.097	7.48805	119.413	5.98049	69.2078
528.197	567.217	533.594	494.035	543.494	461.964	528.195	436.241	523.695	488.481	528.215	418.41	542.596	452.31	538.198	495.792																23.8138	0.04693						7.90677	20.6133	8.40377	76.8686	8.81158	146.899	9.63423	174.06	7.51044	119.909	5.99748	69.0898
529.832	574.15	535.229	494.157	545.13	465.313	529.83	436.241	525.33	491.978	529.85	419.033	544.231	453.22	539.833	496.757																23.8849	0.04678						7.92973	20.0395	8.42889	75.3912	8.83956	146.873	9.67533	173.083	7.53267	120.254	6.01547	69.0658
531.467	574.15	536.864	494.157	546.765	475.098	531.466	436.241	526.965	493.122	531.485	441.834	545.866	453.22	541.468	499.933																23.956	0.04663						7.95236	17.5451	8.4539	74.3593	8.86755	145.819	9.71863	172.253	7.55466	120.3	6.03686	69.3681
533.102	568.359	538.5	494.157	548.4	494.184	533.101	436.854	528.601	493.122	533.121	445.99	547.501	452.31	543.103	502.832																24	0.04654						7.96499	17.1135	8.47886	74.1222	8.89554	144.887	9.73762	171.899	7.57676	120.273	6.05843	69.7392
534.738	567.217	540.135	494.157	550.035	506.217	534.736	437.34	530.236	493.122	534.756	445.99	549.137	452.31	544.739	502.832																24.027	0.04648						8.01096	16.3239	8.50439	73.3159	8.92234	144.843	9.75563	171.156	7.59922	120.313	6.07542	69.6521
536.373	561.881	541.77	494.035	551.671	511.926	536.372	443.903	531.871	493.122	536.391	445.99	550.772	452.139	546.374	502.832																24.0981	0.04633						8.03326	15.0665	8.5294	71.8809	8.95032	143.349	9.7666	170.347	7.62075	120.34	6.09343	69.6728
538.008	556.455	543.406	492.577	553.306	549.275	538.007	443.903	533.507	493.122	538.027	445.99	552.407	452.139	548.009	502.832																24.1692	0.04618						8.05611	13.7782	8.55489	71.0528	8.9787	142.983	9.7848	170.013	7.64375	120.769	6.1114	70.1641
539.644	556.455	545.041	492.577	554.942	549.275	539.642	447.554	535.142	493.122	539.662	445.99	554.043	452.139	549.644	502.832																24.2402	0.04604						8.0801	12.3222	8.57989	70.7333	9.0057	142.327	9.80479	169.603	7.66592	121.262	6.13727	70.4252
541.279	556.455	546.676	492.577	556.577	549.275	541.277	449.02	536.777	491.715	541.297	451.279	555.678	451.429	551.28	505.619																24.3113	0.04589						8.10307	11.5235	8.60586	69.714	9.03369	141.015	9.82359	169.214	7.68771	121.735	6.15526	70.3931
542.914	556.015	548.311	494.035	558.212	549.275	542.913	450.723	538.412	491.715	542.933	463.366	557.313	446.718	552.915	507.714																24.3824	0.04575						8.12601	10.9327	8.6313	68.2194	9.06209	141.152	9.83458	169.124	7.7097	122.214	6.17225	70.5787
544.549	549.683	549.947	492.577	559.847	549.275	544.548	450.723	540.048	483.667	544.568	464.937	558.948	435.452	554.55	507.714																24.4535	0.0456						8.14867	10.3454	8.65611	67.8002	9.09007	139.593	9.84609	168.443	7.73168	122.651	6.19022	71.0116
546.185	543.964	551.582	491.762	561.483	549.275	546.183	450.723	541.683	483.667	546.203	463.548	560.584	435.053	556.186	507.714																24.5245	0.04546						8.17574	8.58054	8.68172	67.5219	9.11818	139.194	9.86508	168.005	7.75367	122.812	6.20821	71.3975
547.82	528.63	553.217	491.312	563.118	548.976	547.818	450.723	543.318	483.667	547.838	463.366	562.219	434.886	557.821	505.619																24.5956	0.04532						8.19921	7.09273	8.70673	66.0434	9.14668	138.424	9.8761	168.271	7.77666	122.707	6.22602	71.9267
549.455	489.439	554.852	491.312	564.753	539.431	549.454	450.723	544.953	482.649	549.474	433.347	563.854	433.316	559.456	502.832																24.6667	0.04518						8.2222	6.28675	8.73171	64.8053	9.17368	137.245	9.89706	167.998	7.79864	122.748	6.25201	71.4777
551.09	482.559	556.488	491.312	566.388	531.897	551.089	449.982	546.589	482.649	551.109	433.347	565.49	433.316	561.092	499.58																24.7377	0.04504						8.24518	5.68396	8.75668	64.4228	9.20164	137.403	9.91798	167.499	7.82063	122.722	6.26838	71.9312
552.726	482.559	558.123	491.312	568.023	507.668	552.724	447.554	548.224	478.829	552.745	433.072	567.125	428.841	562.727	483.69																24.8088	0.0449						8.26817	4.97525	8.78168	63.9601	9.22963	135.931	9.92998	166.309	7.84278	123.11	6.28537	72.5108
554.361	478.726	559.758	491.762	569.659	507.668	554.36	443.187	549.859	478.829	554.38	436.847	568.76	422.167	564.362	473.995																24.8799	0.04476						8.29085	4.02238	8.80764	62.5399	9.25745	135.404	9.94999	165.819	7.86477	123.577	6.30238	72.694
555.996	477.201	561.393	491.762	571.294	507.668	555.995	443.187	551.495	482.714	556.015	436.847	570.395	422.167	565.997	472.551																24.9509	0.04462						8.31484	2.60853	8.83263	61.3614	9.28439	134.956	9.96995	165.388	7.88778	124.162	6.31865	72.5153
557.631	475.985	563.029	491.762	572.929	507.668	557.63	439.355	553.13	482.714	557.65	436.853	572.031	428.841	567.632	472.551																25.022	0.04448						8.33783	1.26879	8.85808	61.0488	9.31535	133.66	9.99094	164.906	7.91042	124.807	6.33552	72.2096
559.267	475.412	564.664	487.407	574.565	530.481	559.265	437.894	554.765	482.714	559.286	436.853	573.666	429.717	569.268	472.551																25.0931	0.04435						8.3508	-0.52583	8.88404	60.4303	9.35034	132.625	10.0109	164.433	7.93341	124.921	6.35243	72.2485
560.902	473.94	566.299	486.599	576.2	530.481	560.901	433.806	556.4	482.714	560.921	436.853	575.301	429.717	570.903	472.551																25.1642	0.04421								8.91002	58.6231	9.38232	132.512	10.0219	164.617	7.95578	124.802	6.37142	72.6551
562.537	473.94	567.935	486.412	577.835	530.481	562.536	430.965	558.036	484.154	562.557	436.847	576.936	433.316	572.538	467.902																25.2352	0.04408								8.93601	58.1684	9.4193	131.351	10.0338	164.307	7.97876	124.84	6.38941	73.041
564.172	475.412	569.57	486.412	579.47	531.897	564.171	424.162	559.671	485.216	564.192	432.038	578.572	433.316	574.174	466.399																25.3063	0.04394								8.96199	57.8615	9.46127	130.529	10.0448	163.714	8.00098	124.784	6.40739	73.4339
565.808	475.985	571.205	486.829	581.106	534.712	565.806	424.162	561.306	485.216	565.827	432.038	580.207	429.717	575.809	466.399																25.3774	0.04381								8.98598	56.4963	9.49725	129.09	10.0638	163.427	8.02326	125.201	6.42738	73.5999
567.443	475.985	572.84	486.829	582.741	534.712	567.442	424.162	562.942	485.216	567.463	431.089	581.842	429.717	577.444	466.399																25.4485	0.04368								9.01196	55.1552	9.54622	127.823	10.0748	163.422	8.04624	125.853	6.44637	73.9493
569.078	488.783	574.476	486.412	584.376	534.712	569.077	430.965	564.577	485.216	569.098	422.218	583.478	429.717	579.08	463.472																25.5195	0.04354								9.03757	54.8184	9.57421	126.756	10.0938	162.904	8.06822	126.235	6.46336	74.2722
570.714	483.323	576.111	476.548	586.011	534.712	570.712	431.508	566.212	485.216	570.733	414.557	585.113	429.717	580.715	453.518																25.5906	0.04341								9.06353	54.2527	9.61718	125.974	10.1048	162.36	8.08955	126.781	6.48835	74.0191
572.349	483.323	577.746	467.869	587.647	530.481	572.347	431.508	567.847	485.216	572.369	412.544	586.748	429.717	582.35	453.518																25.6617	0.04328								9.0895	52.6642	9.66316	125.108	10.1158	162.585	8.11305	126.97	6.50934	74.2104
573.984	483.323	579.381	467.869	589.283	507.565	573.983	431.508	569.483	485.216	574.004	404.692	588.383	428.31	583.985	427.341																25.7327	0.04315								9.11459	51.8247	9.70813	123.359	10.1258	161.748	8.13506	127.022	6.52733	74.649
575.619	483.323	581.017	476.548	590.918	494.938	575.618	439.843	571.118	456.188	575.639	404.406	590.019	412.402	585.62	416.749																25.8038	0.04303								9.14056	51.6449	9.74511	122.793	10.1448	161.437	8.1574	126.919	6.54532	75.0292
577.255	483.323	582.652	486.412	592.552	427.727	577.254	439.843	572.753	454.963	577.274	404.406	591.654	369.211	587.256	367.819																25.8749	0.0429								9.16555	50.5202	9.77809	121.903	10.1558	161.609	8.18025	126.936	6.5733	74.3742
578.89	488.783	584.287	486.829	594.187	151.567	578.889	439.843	574.388	451.784	578.91	399.268	593.289	341.459	588.891	364.233																25.9459	0.04277								9.19114	49.0039	9.81007	120.621	10.1658	160.814	8.20224	127.205	6.59129	74.7922
580.525	488.783	585.923	486.829	595.822	50.9295	580.524	439.843	576.024	447.362	580.545	399.086	594.924	153.02	590.526	327.131																26.017	0.04264								9.21612	48.6374	9.84405	120.27	10.1765	161.292	8.22384	127.689	6.60928	75.1426
582.16	488.783	587.558	476.548	597.457	10.449	582.159	439.843	577.659	445.52	582.18	395.534	596.558	39.4159	592.161	291.279																26.0881	0.04252								9.24302	48.1105	9.87304	118.941	10.1878	160.096	8.24683	128.204	6.62927	75.3602
583.796	488.783	589.193	465.4	599.092	8.73446	583.795	439.843	579.294	443.255	583.816	399.086	598.194	10.831	593.796	236.351																26.1592	0.04239								9.26802	46.6308	9.90302	118.925	10.1988	160.752	8.2693	128.648	6.64926	75.4656
585.431	483.323	590.829	458.636	600.727	3.16844	585.43	428.806	580.929	441.938	585.451	399.086	599.829	9.55694	595.431	79.4261																26.2302	0.04227								9.29299	45.5577	9.932	117.356	10.2094	159.716	8.29129	129.032	6.67124	75.5595
587.067	472.393	592.464	441.78	602.362	-4.0189	587.065	374.706	582.565	441.938	587.086	393.088	601.464	7.27068	597.066	21.1781																26.3013	0.04215								9.31871	45.339	9.96898	116.561	10.2283	159.197	8.31359	129.11	6.68923	75.8813
588.702	465.983	594.098	272.51	603.998	-4.0189	588.7	347.133	584.2	441.938	588.722	393.088	603.099	6.33085	598.701	11.8827																26.3724	0.04202								9.34467	44.3976	9.99896	116.376	10.2399	159.787	8.33624	129.094	6.70722	76.3601
590.338	465.983	595.733	84.2562	605.633	-5.78062	590.335	327.872	585.835	437.104	590.357	390.153	604.735	1.59451	600.337	8.15902																26.4434	0.0419								9.37019	42.8732	10.0409	115.45	10.2509	158.954	8.3592	129.059	6.72421	76.8056
591.972	465.983	597.368	31.6834	607.268	-5.78062	591.971	292.839	587.47	393.851	591.992	343.205	606.37	1.39538	601.972	6.25003																26.5145	0.04178								9.3952	42.3486	10.0739	113.842	10.2629	158.796	8.38059	129.199	6.7412	76.8376
593.606	157.398	599.003	23.4838	608.904	-5.78062	593.605	189.69	589.105	352.55	593.628	402.3	608.005	0.0341	603.607	4.92283																26.5856	0.04166								9.42116	42.0314	10.1069	113.275	10.2749	158.76	8.40358	129.572	6.75819	76.7747
595.241	46.7301	600.639	22.9867	610.539	-6.82034	595.24	51.9047	590.741	336.112	595.262	146.456	609.64	0.0341	605.242	4.92283																26.6567	0.04154								9.44716	40.5895	10.1359	112.53	10.3039	157.836	8.42656	130.184	6.77618	76.4963
596.876	20.6006	602.274	21.0444	612.174	-6.82034	596.875	14.3027	592.376	317.367			611.276	1.39538	606.878	2.66931																26.7277	0.04142								9.47305	39.3824	10.1729	111.25	10.3229	157.432	8.44987	130.861	6.79317	76.4952
598.512	9.07183	603.909	17.8946	613.809	-6.82034	598.511	12.4771	594.011	285.282			612.911	1.39538	608.513	2.66931																26.7988	0.0413								9.4985	39.1888	10.2019	111.299	10.3348	157.434	8.47188	130.995	6.81016	77.0071
600.147	8.70474	605.544	17.8946	615.445	-6.82034	600.146	11.1511	595.646	115.612			614.546	1.39538	610.148	2.66931																26.8699	0.04118								9.52446	38.1901	10.2408	110.318	10.3468	156.427	8.49387	131.023	6.82717	77.5099
601.782	7.33376	607.18	17.1547	617.08	-6.82034	601.781	11.1511	597.281	44.2616			616.182	1.59451	611.784	2.66931																26.9409	0.04106								9.55045	36.6268	10.2808	109.436	10.3598	156.912	8.51685	130.926	6.84522	77.9268
603.418	6.28159	608.815	13.9867	618.715	-6.82034	603.416	11.1511	598.916	22.4569			617.817	1.59451	613.419	4.90766																27.012	0.04095								9.57643	36.2901	10.3098	107.685	10.3778	156.704	8.53955	130.979	6.86219	78.2475
605.053	3.54817	610.45	13.9867	620.351	-6.3695	605.052	9.73756	600.551	21.8719			619.452	1.59451	615.054	3.62708																27.0831	0.04083								9.60142	35.8228	10.3378	107.611	10.3918	155.772	8.56154	131.204	6.87952	78.0929
606.688	3.54817	612.085	13.7397	621.986	-6.82034	606.687	9.68381	602.187	16.1901			621.087	1.39538	616.689	3.62708																27.1542	0.04071								9.62741	34.3969	10.3688	106.392	10.4128	155.429	8.58453	131.656	6.89708	77.881
608.323	2.64745	613.721	13.7397	623.621	-6.3695	608.322	7.41568	603.822	13.7568			622.723	1.39538	618.325	3.62708																27.2252	0.0406								9.65207	33.2253	10.4027	106.199	10.4238	154.994	8.60672	132.127	6.91407	77.7836
609.959	2.41504	615.356	13.7397	625.256	-6.3695	609.958	7.41568	605.457	13.3675			624.358	1.8246	619.96	3.62708																27.2963	0.04048								9.67804	32.9585	10.4397	105.287	10.4368	155.403	8.62823	132.595	6.93108	77.8546
611.594	2.41504	616.991	13.2514	626.892	-6.3695	611.593	9.51334	607.092	13.3675			625.993	1.8246	621.595	3.62708																27.3674	0.04037								9.70342	32.2701	10.4687	103.864	10.4498	154.207	8.65014	133.051	6.95007	78.3792
613.229	1.53352	618.627	13.2514	628.527	-5.84524	613.228	9.51334	608.728	12.734			627.629	1.8246	623.231	3.62708																27.4384	0.04026								9.7294	30.6209	10.5117	102.63	10.4608	154.54	8.67379	133.006	6.96738	78.8098
614.865	1.53352	620.262	13.2514	630.162	-5.84524	614.863	9.51334	610.363	11.6413			629.264	2.74792	624.866	4.90766																27.5095	0.04015								9.75537	30.0586	10.5396	102.75	10.4728	154.111	8.6958	132.965	6.98467	79.2576
616.5	1.53352	621.897	13.2514	631.797	-5.84524	616.499	9.51334	611.998	11.6413			630.899	2.74792	626.501	4.90766																27.5806	0.04003								9.78135	29.6623	10.5706	101.053	10.4938	153.727	8.71876	132.974	7.00165	79.5256
618.135	1.53352	623.532	13.2514	633.433	-5.54613	618.134	5.98584	613.633	11.6413			632.534	2.74792	628.136	5.03154																27.6517	0.03992								9.80736	28.0738	10.6026	101.162	10.5158	153.506	8.74007	133.112	7.01987	79.3675
619.77	1.53352	625.168	6.66349	635.068	-5.54613	619.769	5.98584	615.269	11.6413			634.17	3.77702	629.772	5.43948																27.7227	0.03981								9.83332	27.0328	10.6326	99.6294	10.5277	152.37	8.76253	133.409	7.03789	79.4523
621.406	1.53352			636.703	-5.54613	621.404	5.98584	616.904	11.2815			635.805	3.77702	631.407	6.43969																27.7938	0.0397								9.85945	26.8828	10.6656	99.2687	10.5407	152.789	8.78554	134.055	7.05587	79.3114
623.041	1.53352			638.338	-5.84524	623.04	5.98584	618.539	11.2815			637.44	3.77702	633.042	7.01425																27.8649	0.03959								9.88445	25.7627	10.7076	97.8337	10.5537	152.313	8.80845	134.518	7.07386	79.2702
624.676	1.53352			639.974	-5.84524	624.675	5.98584	620.175	11.2815			639.076	3.77702	634.678	7.01425																27.9359	0.03948								9.91296	24.307	10.7405	97.6951	10.5657	151.663	8.83036	134.937	7.09185	79.3893
626.311	-1.30567			641.609	-5.84524	626.31	5.01427	621.81	11.263			640.711	3.77702	636.313	6.46759																28.007	0.03937								9.9393	24.2051	10.7765	96.5269	10.5847	151.241	8.85361	134.941	7.11017	79.7936
627.947	-1.30567			643.244	-5.84524	627.946	5.53476	623.445	11.263			642.346	2.87976	637.948	7.01425																28.0781	0.03927								9.96532	22.9647	10.8175	95.6462	10.5967	151.754	8.87692	134.849	7.13025	80.0295
629.582	-1.30567			644.88	-4.85247	629.581	5.53476	625.08	11.263			643.981	2.87976	639.583	7.01425																28.1491	0.03916								9.99125	21.5068	10.8465	94.6086	10.6087	150.573	8.90091	134.816	7.15774	80.5277
631.217	-1.30567			646.515	-4.85247	631.216	5.53476	626.716	11.263			645.617	2.87976	641.219	7.01425																28.2202	0.03905								10.0172	21.1964	10.8735	93.7817	10.6207	151.006	8.92619	135.727	7.17808	80.7614
632.853	4.15722			648.15	-4.85247	632.851	8.45472	628.351	11.263			647.252	2.25374	642.854	7.45904																28.2913	0.03895								10.046	19.4503	10.9025	93.6409	10.6317	150.392	8.95101	136.179	7.19788	80.8599
634.488	3.85			649.785	-1.90756	634.487	8.45472	629.986	11.263			648.887	2.25374	644.489	7.45904																28.3624	0.03884								10.06	18.6602	10.9314	92.0902	10.6437	150.109	8.973	136.233	7.21785	81.1382
636.123	3.85			651.421	-5.51658	636.122	8.45472	631.621	11.263			650.522	2.25374	646.125	8.33354																28.4334	0.03873								10.11	17.2449	10.9584	92.1371	10.6557	150.219	8.99498	136.136	7.23686	81.1187
637.758	3.85			653.056	-5.51658	637.757	8.45472	633.257	14.2088			652.158	0.87807	647.76	7.01425																28.5045	0.03863								10.1359	16.9209	10.9864	91.0778	10.668	149.178	9.01797	136.165	7.25483	81.0339
639.394	3.49149			654.691	-5.51658	639.392	9.32898	634.892	14.2088			653.793	2.25374	649.395	6.46759																28.5756	0.03853								10.1608	16.4857	11.0138	90.2875	10.6882	148.765	9.03996	136.145	7.27282	81.0488
641.029	3.49149			656.326	-5.51658	641.028	9.32898	636.527	14.2088			655.428	2.25374	651.03	6.46759																28.6467	0.03842								10.1868	15.0052	11.0418	90.1707	10.7092	148.351	9.06295	136.51	7.2908	81.46
642.664	3.49149			657.962	-0.93813	642.663	6.72414	638.163	14.6643			657.064	2.25374	652.666	6.46759																28.7177	0.03832								10.2133	13.96	11.0698	88.5857	10.7211	148.582	9.08491	137.092	7.31036	81.6341
644.299	3.62108			659.597	-0.93813	644.298	9.32898					658.699	2.44383	654.301	2.42953																28.7888	0.03822								10.2383	13.6703	11.0977	88.6028	10.7431	147.9	9.10714	137.65	7.32996	81.8219
645.935	3.62108			661.232	-0.93813	645.934	9.32898					660.334	2.44383	655.936	2.42953																28.8599	0.03812								10.2642	12.6456	11.1257	87.6603	10.7631	147.334	9.13095	138.037	7.35195	81.7933
647.57	3.62108			662.868	-1.89608	647.569	9.32898					661.969	2.44383	657.572	2.42953																28.9309	0.03801								10.2903	11.0613	11.154	86.7819	10.7761	147.665	9.15294	138.117	7.37196	81.988
649.205	3.62108			664.503	-1.89608	649.204	9.32898					663.605	2.44383	659.207	2.42953																29.002	0.03791								10.3152	10.7783	11.182	86.6925	10.7891	146.562	9.17593	137.958	7.39394	82.343
650.841	3.49149			666.138	-1.89608	650.839	6.72414					665.24	5.89451	660.842	2.42953																29.0731	0.03781								10.341	10.2213	11.21	85.056	10.8014	146.723	9.19877	137.831	7.41495	82.54
652.476	3.49149			667.773	-1.89608	652.475	6.72414					666.875	5.89451	662.477	2.42953																29.1441	0.03771								10.3671	8.72496	11.238	85.135	10.8134	146.576	9.22168	138.129	7.43492	82.8458
654.111	3.49149			669.409	-1.89608	654.11	6.72414					668.51	5.89451	664.113	2.42953																29.2152	0.03761								10.394	7.84835	11.2659	84.1409	10.826	145.579	9.24366	138.617	7.4539	82.9008
655.746	3.49149			671.044	-1.634	655.745	6.25709					670.146	5.89451	665.748	2.42953																29.2863	0.03752								10.42	7.70596	11.2929	83.2671	10.8574	145.819	9.26733	139.15	7.47789	83.5799
657.382	3.62108			672.679	-1.634	657.381	6.25709					671.781	5.89451	667.383	2.74324																29.3574	0.03742								10.446	6.21941	11.3217	83.2327	10.8717	144.989	9.28964	139.727	7.50088	84.0678
659.017	3.62108			674.314	-1.634	659.016	3.93103					673.416	5.89451	669.019	2.74324																29.4284	0.03732								10.472	4.97402	11.3497	81.548	10.8917	144.688	9.31262	139.719	7.51887	84.0563
660.652	3.62108			675.95	-1.634	660.651	2.91405					675.052	5.89451	670.654	2.74324																29.4995	0.03722								10.4973	4.79344	11.3783	81.6694	10.9047	144.065	9.33461	139.612	7.53985	84.408
662.288	5.05805			677.585	-1.634	662.286	2.91405					676.687	5.89451	672.289	3.57298																29.5706	0.03713								10.5241	3.8004	11.4053	80.6387	10.9177	144.496	9.35844	139.529	7.55884	84.4492
663.923	5.05805			679.22	-1.634	663.922	-1.54395					678.322	5.89451	673.924	3.57298																29.6416	0.03703								10.5491	2.19881	11.4345	79.8404	10.9307	143.616	9.38045	139.738	7.57883	84.6416
665.558	5.05805			680.856	-1.54075							679.957	5.89451	675.56	3.57298																29.7127	0.03693								10.5757	1.93327	11.4625	79.5885	10.9427	143.424	9.40344	140.18	7.59982	84.9085
667.193	5.05805			682.491	-1.54075							681.593	5.89451	677.195	3.57298																29.7838	0.03684								10.5887	1.34621	11.4904	78.1054	10.9564	143.69	9.42642	140.812	7.62281	85.2978
668.829	7.92533			684.126	-1.54075							683.228	4.81139	678.83	3.82834																29.8548	0.03674								10.6387	-0.77657	11.5184	78.1764	10.9686	142.576	9.44939	141.267	7.65679	85.1249
670.464	7.92533			685.761	-1.03585							684.863	5.44736	680.466	3.82834																29.9259	0.03665										11.5464	77.0128	10.9822	142.683	9.47237	141.361	7.68577	85.6025
672.099	7.92533			687.397	-1.03585							686.499	5.44736	682.101	3.82834																29.997	0.03655										11.5749	76.4356	11.004	141.989	9.49436	141.216	7.70776	85.5704
673.735	9.08654			689.032	-0.52988							688.134	5.44736	683.736	5.47753																30.0681	0.03646										11.6023	76.0737	11.0257	141.396	9.51766	141.209	7.73275	85.4685
675.37	8.26633			690.667	-0.52988							689.769	5.44736	685.371	5.47753																30.1391	0.03637										11.631	74.6295	11.0392	141.787	9.53963	141.293	7.75473	85.6826
677.005	8.26633			692.302	-0.52988							691.404	5.44736	687.007	5.47753																30.2102	0.03628										11.6591	74.8414	11.0532	141.188	9.56362	141.779	7.77372	85.8739
678.64	8.26633			693.938	0.06915							693.04	5.44736	688.642	5.47753																30.2813	0.03618										11.6863	73.4888	11.0661	140.294	9.5856	142.264	7.79271	85.9335
680.276	7.92533			695.573	0.06915							694.675	4.81139	690.277	5.47753																30.3524	0.03609										11.7161	73.0467	11.0792	140.85	9.60884	142.933	7.81869	86.8382
681.911	8.26633			697.208	0.06915							696.31	4.81139	691.912	5.47753																30.4234	0.036										11.7451	72.1683	11.0922	140.308	9.63182	142.991	7.84268	87.3422
683.546	8.26633			698.843	2.81117							697.946	5.14344	693.548	5.47753																30.4945	0.03591										11.7721	71.1811	11.1061	139.441	9.65481	142.792	7.86367	87.4532
685.182	8.26633			700.479	0.06915							699.581	5.14344	695.183	5.47753																30.5656	0.03582										11.8011	71.2017	11.1282	139.067	9.67782	142.774	7.88566	87.0043
686.817	8.48			702.114	1.1735							701.216	5.44736	696.818	5.80969																30.6366	0.03573										11.8301	69.5674	11.1422	139.091	9.70047	142.907	7.92463	87.9423
688.452	8.48			703.749	1.1735							702.851	5.14344	698.454	5.80969																30.7077	0.03564										11.8571	69.6579	11.1561	139.314	9.724	143.476	7.94662	87.8094
690.087	8.48			705.385	1.1735							704.487	5.14344	700.089	5.80969																30.7788	0.03555										11.8861	68.5607	11.1691	138.236	9.74697	144.005	7.97161	87.5277
691.723	8.48			707.02	1.1735							706.122	6.99843	701.724	9.12193																30.8498	0.03546										11.9141	67.8358	11.1831	138.184	9.76927	144.415	7.9906	87.9091
693.358	8.48			708.655	1.1735							707.757	6.99843	703.359	9.12193																30.9209	0.03537										11.942	67.6651	11.1961	138.493	9.79324	144.358	8.00858	88.2229
694.993	8.48			710.29	1.1735							709.392	6.99843	704.995	9.4104																30.992	0.03529										11.97	66.103	11.2091	137.411	9.81622	144.202	8.02657	88.5848
696.628	8.48			711.926	1.1735							711.028	10.3622	706.63	11.2609																31.0631	0.0352										11.9994	66.3321	11.233	137.282	9.83924	144.12	8.04656	88.7657
698.264	2.06233			713.561	-3.61541							712.663	10.3622	708.265	11.7916																31.1341	0.03511										12.0269	64.8844	11.2452	136.553	9.86222	144.642	8.06955	88.705
																															31.2052	0.03502										12.0549	64.416	11.2581	137.016	9.88519	145.183	8.08788	89.0189
																															31.2763	0.03494										12.0829	63.9121	11.2718	136.365	9.91175	145.704	8.10687	89.2525
																															31.3473	0.03485										12.1119	62.5916	11.2856	135.726	9.93473	145.493	8.12686	89.493
																															31.4184	0.03477										12.1399	62.831	11.2986	136.154	9.95721	145.408	8.14484	89.8297
																															31.4895	0.03468										12.1679	61.1371	11.3106	135.378	9.98019	145.624	8.16383	90.2077
																															31.5606	0.0346										12.1969	61.1429	11.3246	134.909	10.0032	146.176	8.19103	89.5319
																															31.6316	0.03451										12.2258	60.0377	11.355	134.877	10.027	146.728	8.20917	89.9316
																															31.7027	0.03443										12.2538	59.2681	11.3676	133.887	10.05	147.053	8.22818	90.2077
																															31.7738	0.03435										12.2827	58.9554	11.3817	133.912	10.073	146.944	8.25514	90.5318
																															31.8448	0.03426										12.3107	57.5777	11.3938	133.993	10.097	146.811	8.27413	90.4253
																															31.9159	0.03418										12.3387	57.8147	11.4078	133.002	10.12	146.858	8.29212	90.5031
																															31.987	0.0341										12.3677	56.232	11.421	133.275	10.143	147.434	8.31017	90.833
																															32	0.03408										12.3957	56.0006	11.434	133.085	10.1672	148.042	8.32816	91.1078
																															32.0581	0.03402										12.4233	55.1337	11.446	132.071	10.1904	148.355	8.34555	91.5362
																															32.1291	0.03394										12.4523	54.1625	11.459	132.599	10.2134	148.221	8.36439	91.8946
																															32.2002	0.03385										12.4809	54.0777	11.4727	132.122	10.2364	148.12	8.38296	92.1787
																															32.2713	0.03377										12.5099	52.487	11.4943	131.862	10.2604	148.253	8.40195	92.4467
																															32.3423	0.03369										12.5379	52.6702	11.5062	130.903	10.2834	148.766	8.4203	92.5692
																															32.4134	0.03361										12.5669	51.3005	11.5192	131.302	10.3074	149.368	8.44031	92.78
																															32.4845	0.03353										12.5944	50.8824	11.5352	131.184	10.3304	149.655	8.45928	92.7972
																															32.5556	0.03345										12.6224	50.3178	11.5489	130.048	10.3534	149.456	8.48226	93.0926
																															32.6266	0.03338										12.6514	48.9973	11.5608	130.273	10.3773	149.407	8.50525	93.0606
																															32.6977	0.0333										12.6796	49.1313	11.5737	130.115	10.4005	149.542	8.52424	93.261
																															32.7688	0.03322										12.7101	47.4902	11.5887	129.196	10.4234	150.187	8.54323	93.616
																															32.8398	0.03314										12.7391	47.7524	11.6097	128.93	10.4474	150.715	8.56522	93.482
																															32.9109	0.03306										12.7671	46.109	11.623	128.658	10.4696	150.914	8.5862	93.5874
																															32.982	0.03299										12.7981	46.2338	11.6365	129.094	10.4937	150.698	8.60719	93.7122
																															33.053	0.03291										12.8288	44.3934	11.6486	127.981	10.517	150.671	8.62818	93.7237
																															33.1241	0.03283										12.8627	44.201	11.6615	128.03	10.5404	150.814	8.64717	94.0249
																															33.1952	0.03276										12.8907	42.9481	11.6745	128.04	10.564	151.45	8.67115	93.8302
																															33.2663	0.03268										12.9197	43.0866	11.6875	127.084	10.5869	151.959	8.69214	94.1348
																															33.3373	0.03261										12.948	41.3974	11.7001	127.315	10.6103	152.173	8.71213	94.3295
																															33.4084	0.03253										12.9772	41.4489	11.7131	127.149	10.6333	151.952	8.73612	94.9365
																															33.4795	0.03246										13.0052	40.3197	11.7263	126.172	10.6571	151.86	8.7571	95.2251
																															33.5506	0.03238										13.0337	39.7562	11.7393	126.653	10.6801	152.055	8.8031	95.8757
																															33.6216	0.03231										13.0627	39.0954	11.7528	126.222	10.703	152.625	8.82207	96.0852
																															33.6927	0.03223										13.0916	37.9856	11.7658	125.328	10.7275	153.197	8.84106	96.3063
																															33.7638	0.03216										13.1196	37.9891	11.7778	125.942	10.7505	153.413	8.85904	96.312
																															33.8348	0.03209										13.149	36.3159	11.7918	125.352	10.7735	153.166	8.87706	96.3601
																															33.9059	0.03201										13.1774	36.5861	11.8047	124.73	10.7974	152.945	8.89605	96.3864
																															33.977	0.03194										13.2064	35.0492	11.8246	124.201	10.8204	153.366	8.91502	96.3704
																															34.0481	0.03187										13.2358	34.7846	11.8386	124.563	10.844	153.947	8.933	96.2937
																															34.1191	0.0318										13.2648	33.7951	11.8522	124.15	10.8673	154.42	8.95122	96.3922
																															34.1902	0.03173										13.2928	33.0587	11.8652	123.218	10.8926	154.408	8.97001	96.4701
																															34.2613	0.03166										13.3223	32.6327	11.8782	123.793	10.9156	154.202	8.99684	97.4722
																															34.3323	0.03158										13.3502	31.2973	11.8912	123.255	10.943	154.758	9.01909	97.7138
																															34.4034	0.03151										13.3792	31.4703	11.9052	122.442	10.967	155.358	9.03912	97.8914
																															34.4745	0.03144										13.4062	29.9631	11.9182	123.019	10.9906	155.467	9.05748	97.9475
																															34.5455	0.03137										13.4351	29.7042	11.9312	122.418	11.0136	155.258	9.07547	97.9841
																															34.6166	0.0313										13.465	28.6288	11.9445	121.689	11.0372	155.034	9.09546	98.1525
																															34.6877	0.03123										13.493	28.1031	11.9585	122.184	11.0607	155.527	9.11445	98.0712
																															34.7588	0.03117										13.5218	27.5305	11.9715	121.582	11.0847	156.06	9.13245	98.0345
																															34.8298	0.0311										13.5508	26.3647	11.9945	121.397	11.1075	156.668	9.15121	98.1422
																															34.9009	0.03103										13.5808	26.2707	12.0084	120.388	11.1305	156.573	9.1702	98.2063
																															34.972	0.03096										13.6088	24.688	12.0214	120.373	11.1535	156.456	9.18819	98.6014
																															35.043	0.03089										13.6375	24.9411	12.0364	120.699	11.1775	156.227	9.20796	98.8901
																															35.1141	0.03082										13.6665	23.2644	12.0497	119.755	11.2014	156.771	9.22697	99.1283
																															35.1852	0.03076										13.6955	23.2404	12.0714	119.511	11.225	157.366	9.24594	99.3722
																															35.2563	0.03069										13.7272	21.7779	12.0933	119.269	11.2481	157.794	9.26393	99.7307
																															35.3273	0.03062										13.7559	21.716	12.1083	118.305	11.2716	157.699	9.28292	100.024
																															35.3984	0.03056										13.7843	20.5375	12.1233	117.873	11.2946	157.487	9.3089	99.6425
																															35.4695	0.03049										13.814	20.0176	12.1403	118.106	11.3186	157.516	9.32789	99.875
																															35.5405	0.03042										13.8429	18.52	12.1583	117.925	11.3426	158.107	9.34588	100.185
																															35.6116	0.03036										13.8589	18.187	12.1733	117.621	11.3666	158.706	9.36523	100.386
																															35.6827	0.03029										13.9149	17.5284	12.1903	116.975	11.3895	158.888	9.38422	100.721
																															35.7537	0.03023										13.9439	16.4523	12.2043	116.187	11.4129	158.639	9.40321	100.969
																															35.8248	0.03016										13.9739	15.924	12.2293	116.081	11.4458	159.293	9.4222	101.308
																															35.8959	0.0301										14.0029	15.1065	12.2453	115.339	11.4694	159.545	9.44121	101.497
																															35.967	0.03003										14.0318	14.2201	12.2592	115.739	11.4926	159.304	9.4627	101.585
																															36.038	0.02997										14.0608	13.8305	12.2752	115.746	11.5166	159.136	9.48269	101.802
																															36.1091	0.02991										14.0898	12.5279	12.2902	114.844	11.5396	159.373	9.50465	101.725
																															36.1802	0.02984										14.1188	12.6413	12.3122	114.631	11.5626	159.955	9.52464	101.888
																															36.2512	0.02978										14.148	10.9737	12.3272	113.767	11.5856	160.418	9.54363	102.094
																															36.3223	0.02972										14.1768	11.2196	12.3422	113.613	11.6089	160.688	9.56661	101.966
																															36.3934	0.02965										14.2059	9.66061	12.3572	113.922	11.6319	160.483	9.5876	102.021
																															36.4645	0.02959										14.2349	9.51984	12.3792	113.116	11.6549	160.387	9.61059	102.146
																															36.5355	0.02953										14.2639	8.40762	12.4072	112.114	11.6784	160.508	9.63458	102.659
																															36.6066	0.02947										14.2929	7.83253	12.4282	111.888	11.7025	161.073	9.65656	103.001
																															36.6777	0.0294										14.3219	7.28306	12.4461	111.295	11.7264	161.75	9.67555	103.165
																															36.7488	0.02934										14.3508	6.11708	12.4701	111.272	11.7496	161.816	9.69854	103.749
																															36.8198	0.02928										14.3798	5.98934	12.5071	110.155	11.7716	161.692	9.71853	103.961
																															36.8909	0.02922										14.4091	4.4967	12.5371	110.079	11.7946	161.56	9.74351	103.834
																															36.962	0.02916										14.4381	4.6624	12.5681	108.999	11.8173	161.592	9.7675	103.632
																															37.033	0.0291										14.4671	2.90805	12.6171	108.462	11.8403	161.981	9.78849	103.675
																															37.1041	0.02904										14.4965	3.26425	12.639	107.835	11.8633	162.47	9.80847	103.895
																															37.1752	0.02898										14.526	1.84658	12.655	107.908	11.8879	162.985	9.82746	104.11
																															37.2463	0.02892										14.5411	1.48226	12.67	107.094	11.9109	162.907	9.84545	104.427
																															37.3173	0.02886										14.599	0.55516	12.685	106.256	11.9339	162.685	9.86547	104.614
																															37.3884	0.0288										14.628	-1.0048	12.7	106.599	11.9569	162.686	9.88456	104.849
																															37.4595	0.02874												12.715	106.725	11.9809	163.163	9.90357	105.146
																															37.5305	0.02868												12.732	105.988	12.0036	163.709	9.92263	105.363
																															37.6016	0.02862												12.747	105.138	12.0276	164.102	9.94203	105.611
																															37.6727	0.02856												12.762	105.053	12.0505	163.971	9.96183	105.885
																															37.7437	0.02851												12.777	105.307	12.0745	163.749	9.9808	106.043
																															37.8148	0.02845												12.7919	104.862	12.0975	163.747	10.0007	106.205
																															37.8859	0.02839												12.8169	104.484	12.1205	164.206	10.0212	106.403
																															37.957	0.02833												12.8349	104.262	12.1435	164.724	10.044	106.318
																															38.028	0.02828												12.8539	103.826	12.1677	165.166	10.0662	106.224
																															38.0991	0.02822												12.8759	103.322	12.1912	164.974	10.0852	106.45
																															38.1702	0.02816												12.8909	102.687	12.2152	164.819	10.1042	106.708
																															38.2412	0.02811												12.9149	102.503	12.2382	164.892	10.1232	106.976
																															38.3123	0.02805												12.9309	101.891	12.2607	165.406	10.1433	107.209
																															38.3834	0.02799												12.9479	101.183	12.2847	165.955	10.1621	107.44
																															38.4545	0.02794												12.9628	100.745	12.3076	166.222	10.1831	107.563
																															38.5255	0.02788												12.9788	100.885	12.3308	166.019	10.202	107.768
																															38.5966	0.02783												13.0068	99.8078	12.3538	165.897	10.2216	108.037
																															38.6677	0.02777												13.0318	99.9062	12.3778	165.967	10.2409	108.208
																															38.7387	0.02771												13.0488	99.1893	12.4003	166.44	10.2702	107.646
																															38.8098	0.02766												13.0628	98.4998	12.4253	167.202	10.2912	107.863
																															38.8809	0.02761												13.0798	98.6087	12.4492	167.232	10.3118	108.031
																															38.9519	0.02755												13.0958	98.7438	12.4723	166.945	10.3308	108.199
																															39.023	0.0275												13.1118	98.2719	12.4962	166.85	10.3528	108.556
																															39.0941	0.02744												13.1288	97.5321	12.5202	167.285	10.3734	108.804
																															39.1652	0.02739												13.1487	97.1187	12.5432	167.814	10.3924	108.886
																															39.2362	0.02733												13.1627	96.696	12.567	168.259	10.4132	109.125
																															39.3073	0.02728												13.1787	96.8197	12.5902	168.121	10.4322	109.215
																															39.3784	0.02723												13.1937	96.8999	12.6132	167.921	10.4512	109.181
																															39.4494	0.02717												13.2207	95.6619	12.6372	167.913	10.4712	109.349
																															39.5205	0.02712												13.2407	95.2221	12.6602	168.409	10.4902	109.509
																															39.5916	0.02707												13.2617	94.7548	12.6844	168.985	10.5152	110.273
																															39.6627	0.02702												13.2927	94.6483	12.7075	169.255	10.5462	109.966
																															39.7337	0.02696												13.3066	93.7184	12.7305	169.111	10.5722	110.413
																															39.8048	0.02691												13.3226	93.44	12.7535	168.929	10.6101	110.491
																															39.8759	0.02686												13.3376	93.7057	12.7775	168.965	10.6401	111.493
																															39.947	0.02681												13.3526	93.4229	12.8005	169.462	10.6641	111.229
																															40	0.02677												13.3686	92.683	12.8295	169.949	10.6911	111.285
																															40.018	0.02676												13.3926	92.6109	12.8534	169.705	10.7191	112.198
																															40.0891	0.02671												13.4186	91.91	12.8764	169.641	10.748	111.538
																															40.1602	0.02665												13.4376	91.5446	12.9004	170.272	10.773	112.178
																															40.2312	0.0266												13.4536	91.5962	12.9241	170.753	10.805	112.268
																															40.3023	0.02655												13.4746	91.0774	12.9508	170.666	10.833	112.641
																															40.3734	0.0265												13.4985	90.2287	12.9748	170.403	10.853	112.763
																															40.4444	0.02645												13.5125	90.2745	12.9978	170.619	10.88	113.451
																															40.5155	0.0264												13.5295	89.5771	13.0208	171.094	10.909	112.832
																															40.5866	0.02635												13.5523	89.34	13.0438	171.629	10.9379	114.041
																															40.6577	0.0263												13.5663	88.3882	13.0668	171.922	10.9639	113.633
																															40.7287	0.02625												13.5809	88.3024	13.0902	171.7	10.9869	113.608
																															40.7998	0.0262												13.5975	88.3573	13.1132	171.523	11.0129	113.964
																															40.8709	0.02615												13.6115	88.0813	13.1372	171.63	11.0339	114.366
																															40.9419	0.0261												13.6255	87.1662	13.1612	172.254	11.0589	114.955
																															41.013	0.02605												13.6415	87.0242	13.1852	172.886	11.0859	114.396
																															41.0841	0.02601												13.6555	87.3438	13.2097	172.68	11.1078	114.339
																															41.1552	0.02596												13.6705	86.7769	13.2337	172.416	11.1338	115.153
																															41.2262	0.02591												13.6855	85.9442	13.2567	172.46	11.1558	115.557
																															41.2973	0.02586												13.7003	85.9671	13.2807	173.037	11.1758	115.711
																															41.3684	0.02581												13.7143	86.2294	13.3036	173.485	11.1968	116.054
																															41.4394	0.02576												13.7293	85.5079	13.3276	173.733	11.2208	115.896
																															41.5105	0.02572												13.7432	84.6226	13.351	173.452	11.2498	115.618
																															41.5816	0.02567												13.7583	84.9444	13.375	173.166	11.2767	116.669
																															41.6527	0.02562												13.7732	85.0612	13.3987	173.599	11.2987	116.808
																															41.7237	0.02557												13.7882	84.1003	13.422	174.277	11.3187	117.014
																															41.7948	0.02553												13.8024	83.5128	13.446	174.641	11.3427	116.754
																															41.8659	0.02548												13.8174	83.8358	13.47	174.445	11.3727	116.968
																															41.9369	0.02543												13.8333	83.8221	13.4932	174.228	11.3937	117.213
																															42.008	0.02539												13.8474	82.8635	13.5175	174.412	11.4197	117.706
																															42.0791	0.02534												13.8623	82.2805	13.5423	175.053	11.4427	117.541
																															42.1501	0.02529												13.8773	82.6207	13.5663	175.451	11.4646	117.456
																															42.2212	0.02525												13.8923	82.4328	13.5913	175.047	11.4866	117.447
																															42.2923	0.0252												13.9073	81.5865	13.6262	175.844	11.5096	117.645
																															42.3634	0.02516												13.9223	81.2085	13.6542	175.123	11.5396	118.588
																															42.4344	0.02511												13.9383	81.338	13.6812	175.946	11.5716	118.367
																															42.5055	0.02507												13.9533	81.4032	13.7142	175.539	11.6006	118.906
																															42.5766	0.02502												13.9683	80.4435	13.7572	176.094	11.6245	118.589
																															42.6476	0.02498												13.9823	79.8594	13.7872	176.795	11.6555	119.663
																															42.7187	0.02493												14.0043	79.3944	13.8171	176.449	11.6895	119.042
																															42.7898	0.02489												14.0202	79.4425	13.8471	177.199	11.7205	119.832
																															42.8609	0.02484												14.0352	79.6475	13.8781	176.954	11.7465	119.339
																															42.9319	0.0248												14.0502	79.0142	13.9028	177.661	11.7755	120.618
																															43.003	0.02475												14.0652	78.2033	13.9278	177.842	11.8204	120.479
																															43.0741	0.02471												14.0808	78.043	13.9508	177.557	11.8574	121.202
																															43.1452	0.02466												14.0963	78.2835	13.9758	177.41	11.8924	121.037
																															43.2162	0.02462												14.1118	77.9319	13.9987	177.87	11.9134	121.218
																															43.2873	0.02458												14.1267	77.0776	14.0237	178.671	11.9384	121.716
																															43.3584	0.02453												14.1417	76.7179	14.0477	178.579	11.9673	121.017
																															43.4294	0.02449												14.1567	76.9023	14.0717	178.301	11.9883	121.267
																															43.5005	0.02445												14.1717	76.7179	14.0957	178.229	12.0083	121.431
																															43.5716	0.0244												14.1867	75.9094	14.1197	178.877	12.0283	121.576
																															43.6426	0.02436												14.2027	75.339	14.1436	179.486	12.0503	121.933
																															43.7137	0.02432												14.2177	75.6231	14.1689	179.186	12.0723	122.4
																															43.7848	0.02427												14.2327	75.6551	14.1929	178.78	12.0933	122.548
																															43.8559	0.02423												14.2479	74.7011	14.2179	179.186	12.1133	122.722
																															43.9269	0.02419												14.2619	74.0483	14.2419	179.839	12.1342	122.967
																															43.998	0.02415												14.2779	74.3907	14.2659	180.162	12.1543	123.252
																															44.0691	0.0241												14.2929	74.4491	14.2888	179.87	12.1752	123.386
																															44.1401	0.02406												14.3079	73.549	14.3128	179.652	12.2022	123.314
																															44.2112	0.02402												14.3229	72.769	14.3368	179.841	12.2222	123.399
																															44.2823	0.02398												14.3389	72.9167	14.3628	180.674	12.2532	123.795
																															44.3533	0.02394												14.3549	73.0931	14.3877	180.699	12.2731	123.92
																															44.4244	0.0239												14.3699	72.4449	14.4116	180.376	12.2929	124.075
																															44.4955	0.02385												14.3849	71.6363	14.4369	180.477	12.3139	124.353
																															44.5666	0.02381												14.3999	71.547	14.4609	181.114	12.3349	124.579
																															44.6376	0.02377												14.4159	71.705	14.4848	181.577	12.3562	124.936
																															44.7087	0.02373												14.4321	71.3752	14.5088	181.305	12.3762	125.09
																															44.7798	0.02369												14.4471	70.6056	14.5338	180.913	12.3961	125.272
																															44.8509	0.02365												14.463	69.891	14.5578	181.48	12.4182	125.281
																															44.9219	0.02361												14.485	69.568	14.582	182.058	12.4395	125.436
																															44.993	0.02357												14.5099	69.5875	14.606	182.267	12.4589	125.51
																															45.0641	0.02353												14.5289	69.1339	14.631	181.874	12.4799	125.647
																															45.1351	0.02349												14.5439	68.3105	14.6552	181.802	12.5	125.672
																															45.2062	0.02345												14.5598	68.2521	14.6794	182.425	12.5209	125.753
																															45.2773	0.02341												14.5758	68.5063	14.7034	183.04	12.5409	125.943
																															45.3484	0.02337												14.5911	68.086	14.7283	182.79	12.5619	125.882
																															45.4194	0.02333												14.6071	67.2832	14.7527	182.465	12.5859	125.616
																															45.4905	0.02329												14.6231	66.6533	14.7767	182.612	12.6119	126.318
																															45.5616	0.02325												14.6395	66.7266	14.8007	183.239	12.6339	126.734
																															45.6326	0.02321												14.6545	66.8834	14.8246	183.625	12.6569	127.078
																															45.7037	0.02317												14.6705	66.3899	14.8496	183.275	12.6819	126.76
																															45.7748	0.02313												14.6855	65.5298	14.8736	183.116	12.7049	126.701
																															45.8458	0.0231												14.7015	65.2148	14.9006	183.878	12.7278	126.771
																															45.9169	0.02306												14.7174	65.3282	14.9266	184.024	12.7538	127.647
																															45.988	0.02302												14.7334	65.3122	14.9516	183.655	12.7768	128.031
																															46.0591	0.02298												14.7494	64.6261	14.9766	183.889	12.7988	127.931
																															46.1301	0.02294												14.7644	63.8187	15.0006	184.496	12.8228	127.744
																															46.2012	0.0229												14.7804	63.6206	15.0256	184.774	12.8488	127.644
																															46.2723	0.02286												14.7972	63.6733	15.0495	184.43	12.8737	128.462
																															46.3433	0.02283												14.8138	63.6378	15.0739	184.209	12.8947	128.649
																															46.4144	0.02279												14.8305	63.1499	15.0985	184.89	12.9157	129.02
																															46.4855	0.02275												14.8472	62.3871	15.1233	185.482	12.9377	129.051
																															46.5566	0.02271												14.8638	61.74	15.1483	185.192	12.9587	129.051
																															46.6276	0.02268												14.8805	61.5144	15.1733	184.742	12.9862	128.476
																															46.6987	0.02264												14.8976	61.5751	15.1983	185.314	13.0072	128.76
																															46.7698	0.0226												14.9136	61.5637	15.2223	186.04	13.0312	129.399
																															46.8408	0.02256												14.9304	61.0964	15.2473	185.77	13.0542	129.873
																															46.9119	0.02253												14.9474	60.4092	15.2723	185.34	13.0752	130.087
																															46.983	0.02249												14.9638	59.6763	15.2973	185.76	13.1042	129.528
																															47.054	0.02245												14.9878	59.5297	15.3202	186.292	13.1242	129.68
																															47.1251	0.02242												15.0038	58.8356	15.3453	186.567	13.1451	129.607
																															47.1962	0.02238												15.0198	58.7875	15.3694	186.164	13.1661	129.8
																															47.2673	0.02234												15.0358	58.878	15.3984	186.469	13.1869	130.01
																															47.3383	0.02231												15.0517	58.8242	15.4293	186.454	13.2068	130.179
																															47.4094	0.02227												15.0687	58.0202	15.4543	186.404	13.2278	130.328
																															47.4805	0.02224												15.0847	57.2116	15.4853	187.18	13.2488	130.634
																															47.5515	0.0222												15.1017	56.7925	15.5153	186.752	13.2694	130.81
																															47.6226	0.02216												15.118	56.8555	15.5403	187.483	13.2914	131.216
																															47.6937	0.02213												15.1344	56.9677	15.5753	187.169	13.3128	131.439
																															47.7648	0.02209												15.1511	56.6527	15.6102	187.367	13.3347	131.726
																															47.8358	0.02206												15.1671	55.9507	15.6492	187.639	13.3547	132.113
																															47.9069	0.02202												15.184	55.1398	15.6772	188.092	13.3757	132.148
																															47.978	0.02199												15.2002	54.9039	15.7092	187.941	13.3957	132.305
																															48	0.02198												15.2172	54.9761	15.7372	188.257	13.4167	132.385
																															48.0491	0.02195												15.2332	54.991	15.7841	188.865	13.4373	132.535
																															48.1201	0.02192												15.2501	54.424	15.8191	188.832	13.4583	132.576
																															48.1912	0.02188												15.2662	53.6407	15.8551	188.615	13.4793	132.604
																															48.2623	0.02185												15.2821	52.9913	15.8871	189.133	13.4993	132.701
																															48.3333	0.02181												15.2989	53.0062	15.9211	189.637	13.5203	132.67
																															48.4044	0.02178												15.3156	53.0257	15.959	189.486	13.5412	132.775
																															48.4755	0.02174												15.3326	52.9753	15.99	189.189	13.5622	132.765
																															48.5466	0.02171												15.3496	52.3923	16.03	189.446	13.5862	132.748
																															48.6176	0.02167												15.3666	51.6364	16.065	190	13.6082	133.029
																															48.6887	0.02164												15.3826	50.9504	16.101	190.335	13.6292	133.295
																															48.7598	0.02161												15.3996	50.8119	16.1389	188.798	13.6552	134.177
																															48.8308	0.02157												15.4166	50.8668	16.1609	187.79	13.6801	133.858
																															48.9019	0.02154												15.4336	50.7981	16.2299	186.42	13.7091	133.834
																															48.973	0.0215												15.4505	50.3434	16.2549	185.775	13.7311	134.244
																															49.044	0.02147												15.4675	49.6895	16.2869	185.48	13.7541	134.813
																															49.1151	0.02144												15.4915	49.741	16.3148	184.655	13.7811	134.394
																															49.1862	0.0214												15.5185	48.3621	16.3598	184.306	13.8061	134.284
																															49.2573	0.02137												15.5375	48.227	16.3998	183.518	13.8281	134.635
																															49.3283	0.02134												15.5545	48.2923	16.4248	182.979	13.8521	135.204
																															49.3994	0.0213												15.5715	47.9853	16.4657	182.172	13.874	135.591
																															49.4705	0.02127												15.5915	47.6578	16.4917	181.058	13.897	135.646
																															49.5415	0.02124												15.6084	46.8733	16.5207	181.495	13.918	135.664
																															49.6126	0.0212												15.6254	46.185	16.5467	180.569	13.9391	135.677
																															49.6837	0.02117												15.6424	45.6157	16.5817	180.625	13.9601	135.619
																															49.7548	0.02114												15.6596	45.4691	16.6167	179.525	13.9831	135.559
																															49.8258	0.02111												15.6756	45.5138	16.6466	178.917	14.006	135.567
																															49.8969	0.02107												15.6926	45.4451	16.6736	178.186	14.028	135.823
																															49.968	0.02104												15.7096	44.9618	16.7036	178.467	14.05	136.399
																															50.039	0.02101												15.7266	44.2792	16.7336	177.226	14.075	136.981
																															50.1101	0.02098												15.7438	43.5485	16.7596	177.496	14.096	136.984
																															50.1812	0.02094												15.7608	43.245	16.7846	177.102	14.1179	136.97
																															50.2522	0.02091												15.7768	43.2187	16.8096	176.112	14.1389	137.018
																															50.3233	0.02088												15.7938	43.3195	16.8346	175.699	14.1603	136.954
																															50.3944	0.02085												15.8108	42.8705	16.8595	175.938	14.1823	136.944
																															50.4655	0.02082												15.8268	42.2383	16.8835	175.625	14.2033	137.01
																															50.5365	0.02078												15.8437	41.4779	16.9095	174.579	14.2243	136.927
																															50.6076	0.02075												15.8607	41.0564	16.9379	174.6	14.2563	138.024
																															50.6787	0.02072												15.8777	41.0713	16.9628	174.465	14.2766	138.158
																															50.7497	0.02069												15.8947	41.0587	16.9868	173.62	14.2986	138.061
																															50.8208	0.02066												15.9117	41.0278	17.0129	172.929	14.3219	137.776
																															50.8919	0.02063												15.9297	40.3876	17.0369	173.065	14.3429	137.87
																															50.963	0.0206												15.9463	39.7233	17.0619	173.048	14.3649	137.922
																															51.034	0.02056												15.9723	39.6477	17.0869	172.188	14.3859	138.116
																															51.1051	0.02053												15.9893	39.0854	17.1119	171.44	14.4069	138.268
																															51.1762	0.0205												16.0063	38.373	17.1359	171.534	14.4278	138.631
																															51.2473	0.02047												16.0233	37.7328	17.1618	171.602	14.4501	138.961
																															51.3183	0.02044												16.0403	37.2839	17.1858	170.811	14.4701	139.136
																															51.3894	0.02041												16.0573	37.3526	17.2114	169.994	14.4991	139.251
																															51.4605	0.02038												16.0753	37.2461	17.2364	170.144	14.52	139.292
																															51.5315	0.02035												16.0922	37.1865	17.2614	170.243	14.541	139.343
																															51.6026	0.02032												16.1092	36.6482	17.2854	169.468	14.562	139.332
																															51.6737	0.02029												16.1273	36.0287	17.3104	168.51	14.584	139.253
																															51.7447	0.02026												16.1442	35.2968	17.3346	168.494	14.605	139.488
																															51.8158	0.02023												16.1612	34.7735	17.3602	168.799	14.627	139.677
																															51.8869	0.0202												16.1797	34.565	17.3843	168.141	14.6489	140.15
																															51.958	0.02017												16.1967	34.4516	17.4093	167.311	14.6869	140.12
																															52.029	0.02014												16.2147	34.3554	17.4343	167.05	14.7089	140.464
																															52.1001	0.02011												16.2317	34.273	17.4593	167.216	14.7369	141.01
																															52.1712	0.02008												16.2501	33.7187	17.4833	166.907	14.7659	140.559
																															52.2422	0.02005												16.268	33.1483	17.5084	165.916	14.7879	140.897
																															52.3133	0.02002												16.285	32.4909	17.5333	165.507	14.8109	141.509
																															52.3844	0.01999												16.303	31.8713	17.5593	165.877	14.8369	141.68
																															52.4555	0.01996												16.32	31.4934	17.5843	165.4	14.8609	141.335
																															52.5265	0.01993												16.338	31.3846	17.6092	164.493	14.8849	141.237
																															52.5976	0.0199												16.356	31.2494	17.6342	164.245	14.9078	141.695
																															52.6687	0.01987												16.373	31.2357	17.6592	164.426	14.9308	142.186
																															52.7397	0.01985												16.391	30.9837	17.6831	164.078	14.9528	142.469
																															52.8108	0.01982												16.4079	30.2874	17.7084	163.141	14.9738	142.773
																															52.8819	0.01979												16.4259	29.6037	17.7334	162.786	14.9938	142.822
																															52.953	0.01976												16.4519	29.6942	17.7584	163.124	15.0158	142.876
																															53.024	0.01973												16.4698	29.1376	17.7843	162.596	15.0391	142.613
																															53.0951	0.0197												16.4879	28.5558	17.8093	161.675	15.0602	142.593
																															53.1662	0.01967												16.5128	28.3095	17.8343	161.557	15.0813	142.611
																															53.2372	0.01965												16.5328	27.911	17.8593	161.804	15.1033	142.555
																															53.3083	0.01962												16.549	27.4792	17.8843	161.137	15.1243	142.719
																															53.3794	0.01959												16.5649	26.681	17.9103	160.285	15.1455	142.942
																															53.4504	0.01956												16.5817	26.0293	17.9353	160.43	15.1665	143.203
																															53.5215	0.01953												16.5986	25.9056	17.9623	160.386	15.1889	143.578
																															53.5926	0.0195												16.6144	26.0018	17.9863	159.548	15.2098	143.784
																															53.6637	0.01948												16.6306	26.0258	18.0122	158.949	15.2308	144.05
																															53.7347	0.01945												16.6476	25.231	18.0362	159.102	15.2588	143.944
																															53.8058	0.01942												16.6638	24.4488	18.0622	159.049	15.2798	143.971
																															53.8769	0.01939												16.6798	23.922	18.0862	158.251	15.3018	143.995
																															53.9479	0.01937												16.6965	24.0102	18.1112	157.583	15.3218	144.074
																															54.019	0.01934												16.7132	24.1362	18.1356	157.763	15.3418	144.169
																															54.0901	0.01931												16.7302	23.9598	18.1628	157.669	15.3638	144.245
																															54.1612	0.01928												16.7472	23.1409	18.1867	156.748	15.3838	144.346
																															54.2322	0.01926												16.7641	22.3679	18.2127	156.377	15.4047	144.542
																															54.3033	0.01923												16.7801	21.8078	18.2367	156.554	15.4262	144.816
																															54.3744	0.0192												16.7971	21.8788	18.2631	156.212	15.4472	145.033
																															54.4455	0.01917												16.8141	21.9143	18.2881	155.367	15.4683	145.296
																															54.5165	0.01915												16.8311	21.8708	18.3131	155.105	15.4893	145.608
																															54.5876	0.01912												16.8471	21.1333	18.339	155.522	15.5103	145.749
																															54.6587	0.01909												16.8641	20.3018	18.365	154.653	15.5312	145.947
																															54.7297	0.01907												16.8801	20.1181	18.391	153.874	15.5523	146.315
																															54.8008	0.01904												16.8909	19.4348	18.416	154.046	15.5732	146.345
																															54.8719	0.01901												16.9319	19.5013	18.442	154.01	15.595	146.423
																															54.9429	0.01899												16.9489	19.0487	18.466	153.135	15.616	146.427
																															55.014	0.01896												16.9667	18.4522	18.492	152.599	15.637	146.426
																															55.0851	0.01893												16.9826	17.6499	18.5169	152.851	15.6579	146.375
																															55.1562	0.01891												16.9996	17.1807	18.5419	152.593	15.6819	146.148
																															55.2272	0.01888												17.0166	17.2545	18.5679	151.687	15.7109	147.045
																															55.2983	0.01885												17.0346	17.1844	18.5929	151.495	15.7379	146.965
																															55.3694	0.01883												17.0515	17.0715	18.6179	151.667	15.7649	146.734
																															55.4404	0.0188												17.0685	16.5959	18.6439	151.161	15.7909	147.512
																															55.5115	0.01878												17.0857	15.9231	18.6688	150.201	15.8139	147.752
																															55.5826	0.01875												17.1027	15.1805	18.6938	150.271	15.8378	147.501
																															55.6536	0.01872												17.1207	14.7074	18.7188	150.559	15.8648	147.288
																															55.7247	0.0187												17.1387	14.5396	18.7438	149.755	15.8918	148.31
																															55.7958	0.01867												17.1554	14.6067	18.7698	148.97	15.9138	148.332
																															55.8669	0.01865												17.1724	14.5452	18.7948	149.127	15.9378	148.024
																															55.9379	0.01862												17.1894	14.1781	18.8198	149.173	15.9598	147.93
																															56	0.0186												17.2065	13.5172	18.8457	148.304	15.9808	147.954
																															56.009	0.01859												17.2228	12.79	18.8707	147.695	16.0027	148.003
																															56.0801	0.01857												17.2398	12.1878	18.8977	148.139	16.0237	148.201
																															56.1512	0.01854												17.2575	12.1075	18.9247	147.348	16.0476	148.803
																															56.2222	0.01852												17.2755	12.0745	18.9517	146.691	16.0706	149.144
																															56.2933	0.01849												17.2925	12.0701	18.9777	147.022	16.0926	149.523
																															56.3644	0.01847												17.3095	11.7785	19.0027	146.6	16.1136	149.488
																															56.4354	0.01844												17.3267	11.0783	19.0277	145.637	16.1366	149.428
																															56.5065	0.01842												17.344	10.4341	19.0536	145.635	16.1576	149.36
																															56.5776	0.01839												17.3611	9.81635	19.0796	145.914	16.1785	149.382
																															56.6487	0.01837												17.3871	9.94339	19.1056	144.965	16.2002	149.344
																															56.7197	0.01834												17.4041	9.22671	19.1306	144.415	16.2218	149.257
																															56.7908	0.01832												17.4217	8.57339	19.156	144.705	16.2428	149.439
																															56.8619	0.01829												17.4387	8.27684	19.1822	144.389	16.2711	150.467
																															56.9329	0.01827												17.4557	8.22007	19.2082	143.358	16.3031	149.809
																															57.004	0.01824												17.4735	8.19884	19.2332	143.396	16.3241	149.955
																															57.0751	0.01822												17.4998	6.84165	19.2598	143.641	16.3449	150.245
																															57.1461	0.01819												17.5188	6.5466	19.2846	142.799	16.3669	150.573
																															57.2172	0.01817												17.5368	6.47875	19.3108	142.168	16.3879	150.779
																															57.2883	0.01815												17.5538	6.50275	19.3357	142.4	16.409	150.975
																															57.3594	0.01812												17.5708	6.45175	19.3607	142.3	16.431	151.398
																															57.4304	0.0181												17.5911	5.92408	19.3857	141.367	16.453	151.525
																															57.5015	0.01807												17.6091	5.52692	19.4117	141.002	16.4729	151.555
																															57.5726	0.01805												17.6261	4.90509	19.4366	141.261	16.4948	151.476
																															57.6436	0.01802												17.6431	4.13996	19.4626	140.833	16.5168	151.414
																															57.7147	0.018												17.66	3.5779	19.4876	139.88	16.5378	151.453
																															57.7858	0.01798												17.677	3.54617	19.5126	139.924	16.5587	151.496
																															57.8569	0.01795												17.694	3.57098	19.5386	140.214	16.5797	151.496
																															57.9279	0.01793												17.7119	3.47209	19.5647	139.239	16.6007	151.399
																															57.999	0.01791												17.7299	3.28286	19.5907	138.714	16.6217	151.605
																															58.0701	0.01788												17.7469	2.60299	19.6157	139.021	16.6432	151.761
																															58.1411	0.01786												17.7639	1.626	19.6417	138.662	16.6647	152.027
																															58.2122	0.01783												17.791	1.06453	19.6676	137.695	16.6877	152.488
																															58.2833	0.01781												17.8229	0.45765	19.6936	137.833	16.7127	152.928
																															58.3543	0.01779												17.841	-0.29737	19.7183	137.99	16.7387	152.415
																															58.4254	0.01776														19.7433	137.139	16.7666	152.888
																															58.4965	0.01774														19.7697	136.498	16.7926	153.401
																															58.5676	0.01772														19.7957	136.824	16.8176	153.005
																															58.6386	0.01769														19.8216	136.433	16.8416	152.781
																															58.7097	0.01767														19.8477	135.422	16.8686	153.683
																															58.7808	0.01765														19.8736	135.69	16.8956	153.582
																															58.8518	0.01762														19.9016	135.514	16.9206	153.213
																															58.9229	0.0176														19.9266	134.605	16.9426	153.418
																															58.994	0.01758														19.9526	134.546	16.9655	153.789
																															59.0651	0.01756														19.9786	134.798	16.9875	154.118
																															59.1361	0.01753														20.0055	133.804	17.0085	154.385
																															59.2072	0.01751														20.0305	133.46	17.0305	154.764
																															59.2783	0.01749														20.0575	133.866	17.0535	154.769
																															59.3494	0.01746														20.0822	133.17	17.0745	154.686
																															59.4204	0.01744														20.1097	132.39	17.0965	154.562
																															59.4915	0.01742														20.1346	132.671	17.1186	154.531
																															59.5626	0.0174														20.1603	132.526	17.1398	154.54
																															59.6336	0.01737														20.1863	131.569	17.1622	154.587
																															59.7047	0.01735														20.2124	131.562	17.1842	154.829
																															59.7758	0.01733														20.2384	131.657	17.2062	155.26
																															59.8469	0.01731														20.2644	130.766	17.2282	155.654
																															59.9179	0.01729														20.2903	130.25	17.2501	155.929
																															59.989	0.01726														20.3153	130.623	17.2711	156.042
																															60.0601	0.01724														20.3413	130.175	17.2931	156.014
																															60.1311	0.01722														20.3674	129.184	17.3162	155.81
																															60.2022	0.0172														20.3934	129.485	17.3372	155.8
																															60.2733	0.01718														20.4194	129.465	17.3581	155.744
																															60.3443	0.01715														20.4454	128.479	17.3801	155.655
																															60.4154	0.01713														20.4714	128.33	17.4017	155.884
																															60.4865	0.01711														20.4974	128.701	17.4237	156.124
																															60.5576	0.01709														20.5236	127.777	17.4457	156.492
																															60.6286	0.01707														20.5496	127.174	17.4687	156.905
																															60.6997	0.01704														20.5756	127.529	17.4896	157.246
																															60.7708	0.01702														20.6014	127.109	17.5121	157.279
																															60.8418	0.017														20.6277	126.107	17.5341	157.216
																															60.9129	0.01698														20.6533	126.386	17.555	157.144
																															60.984	0.01696														20.6793	126.394	17.577	157.107
																															61.0551	0.01694														20.7053	125.402	17.599	157.039
																															61.1261	0.01692														20.731	125.273	17.62	156.911
																															61.1972	0.01689														20.757	125.626	17.642	157.176
																															61.2683	0.01687														20.783	124.698	17.664	157.527
																															61.3393	0.01685														20.809	124.103	17.688	158.079
																															61.4104	0.01683														20.8347	124.412	17.7149	157.923
																															61.4815	0.01681														20.8607	124.106	17.7459	158.221
																															61.5525	0.01679														20.8857	123.167	17.7899	158.769
																															61.6236	0.01677														20.915	123.529	17.8209	158.105
																															61.6947	0.01675														20.9449	122.582	17.8499	159.173
																															61.7658	0.01673														20.9719	122.564	17.8748	158.836
																															61.8368	0.01671														20.9979	122.698	17.9038	158.982
																															61.9079	0.01668														21.0239	121.724	17.9398	158.67
																															61.979	0.01666														21.0496	121.392	17.9778	158.859
																															62.05	0.01664														21.0756	121.806	18.0078	159.734
																															62.1211	0.01662														21.1016	121.038	18.0318	159.972
																															62.1922	0.0166														21.1284	120.353	18.0517	160.068
																															62.2633	0.01658														21.1544	120.733	18.0827	159.627
																															62.3343	0.01656														21.1814	120.237	18.1037	159.841
																															62.4054	0.01654														21.2074	119.352	18.1247	160.073
																															62.4765	0.01652														21.2334	119.673	18.1467	160.324
																															62.5476	0.0165														21.2603	119.386	18.1677	160.56
																															62.6186	0.01648														21.2863	118.373	18.1893	160.869
																															62.6897	0.01646														21.3133	118.676	18.2102	160.917
																															62.7608	0.01644														21.3393	118.537	18.2318	160.979
																															62.8318	0.01642														21.3658	117.469	18.2528	160.972
																															62.9029	0.0164														21.3918	117.702	18.2739	160.98
																															62.974	0.01638														21.418	117.767	18.2959	160.838
																															63.0451	0.01636														21.4539	117.17	18.3169	160.804
																															63.1161	0.01634														21.4793	116.908	18.3378	160.841
																															63.1872	0.01632														21.5052	115.94	18.3598	160.731
																															63.2583	0.0163														21.5302	115.854	18.3808	160.993
																															63.3293	0.01628														21.5562	116.294	18.4028	161.29
																															63.4004	0.01626														21.5813	115.491	18.4233	161.452
																															63.4715	0.01624														21.6068	114.682	18.4453	161.781
																															63.5425	0.01622														21.6316	114.926	18.4671	162.079
																															63.6136	0.0162														21.6579	114.944	18.4889	162.446
																															63.6847	0.01618														21.684	113.988	18.5109	162.403
																															63.7558	0.01616														21.709	113.638	18.5329	162.323
																															63.8268	0.01614														21.734	113.968	18.5539	162.265
																															63.8979	0.01612														21.76	113.489	18.5748	162.255
																															63.969	0.0161														21.786	112.528	18.5968	162.153
																															64	0.0161														21.811	112.787	18.6181	162.246
																															64.04	0.01608														21.836	112.958	18.6387	162.133
																															64.1111	0.01606														21.862	112.088	18.6597	162.329
																															64.1822	0.01605														21.8876	111.575	18.6817	162.506
																															64.2532	0.01603														21.9149	112.073	18.703	162.857
																															64.3243	0.01601														21.9417	111.174	18.724	163.116
																															64.3954	0.01599														21.9677	110.562	18.7479	163.702
																															64.4665	0.01597														21.9927	110.887	18.7719	163.62
																															64.5375	0.01595														22.0187	110.694	18.8009	163.081
																															64.6086	0.01593														22.0447	109.747	18.8259	163.867
																															64.6797	0.01591														22.0696	109.6	18.8549	163.659
																															64.7507	0.01589														22.0956	109.999	18.8808	163.487
																															64.8218	0.01587														22.1226	108.989	18.9028	163.864
																															64.8929	0.01586														22.1476	108.466	18.9268	164.453
																															64.964	0.01584														22.1746	108.968	18.9548	164.147
																															65.035	0.01582														22.1996	108.358	18.9828	164.292
																															65.1061	0.0158														22.2266	107.447	19.0158	164.241
																															65.1772	0.01578														22.251	107.704	19.0478	165.177
																															65.2482	0.01576														22.2772	107.714	19.0727	164.927
																															65.3193	0.01574														22.3049	106.468	19.0967	164.635
																															65.3904	0.01573														22.3306	106.761	19.1197	164.577
																															65.4615	0.01571														22.3566	106.811	19.1406	164.804
																															65.5325	0.01569														22.3823	105.891	19.1636	165.298
																															65.6036	0.01567														22.4093	105.562	19.1856	165.519
																															65.6747	0.01565														22.4341	105.93	19.2095	165.843
																															65.7458	0.01563														22.4608	105.129	19.2315	165.763
																															65.8168	0.01561														22.4858	104.403	19.2535	165.701
																															65.8879	0.0156														22.5118	104.703	19.2745	165.685
																															65.959	0.01558														22.5378	104.632	19.2975	165.437
																															66.03	0.01556														22.5637	103.666	19.3193	165.554
																															66.1011	0.01554														22.5892	103.536	19.3402	165.729
																															66.1722	0.01552														22.6151	103.929	19.3645	166.293
																															66.2432	0.01551														22.6404	103.006	19.3915	166.487
																															66.3143	0.01549														22.6664	102.374	19.4354	166.339
																															66.3854	0.01547														22.6928	102.774	19.4724	166.82
																															66.4565	0.01545														22.7188	102.343	19.5054	167.107
																															66.5275	0.01543														22.7448	101.322	19.5374	166.535
																															66.5986	0.01542														22.7711	101.644	19.5714	167.347
																															66.6697	0.0154														22.7969	101.632	19.6033	167.444
																															66.7407	0.01538														22.8231	100.643	19.6373	167.007
																															66.8118	0.01536														22.8491	100.472	19.6693	168.059
																															66.8829	0.01535														22.8753	100.894	19.6913	167.976
																															66.954	0.01533														22.9015	99.8505	19.7143	167.803
																															67.025	0.01531														22.9302	99.697	19.7353	167.757
																															67.0961	0.01529														22.9562	99.7841	19.7585	167.669
																															67.1672	0.01528														22.9822	98.8346	19.7835	168.314
																															67.2382	0.01526														23.0082	98.5872	19.8105	168.533
																															67.3093	0.01524														23.0341	99.0293	19.8405	168.236
																															67.3804	0.01522														23.0601	98.1062	19.8644	168.768
																															67.4514	0.01521														23.0857	97.4706	19.8884	169.19
																															67.5225	0.01519														23.113	97.852	19.9174	168.338
																															67.5936	0.01517														23.14	97.2576	19.9434	169.073
																															67.6647	0.01515														23.165	96.472	19.9694	169.483
																															67.7357	0.01514														23.1919	96.8911	19.9964	168.76
																															67.8068	0.01512														23.219	96.3895	20.0214	169.177
																															67.8779	0.0151														23.2459	95.5695	20.0513	169.516
																															67.9489	0.01509														23.2719	95.9348	20.0743	169.39
																															68.02	0.01507														23.2979	95.597	20.0973	169.175
																															68.0911	0.01505														23.3239	94.5399	20.1193	169.43
																															68.1622	0.01503														23.3509	94.8651	20.1413	169.72
																															68.2332	0.01502														23.3778	94.7586	20.1633	170.106
																															68.3043	0.015														23.4029	93.7118	20.1933	170.073
																															68.3754	0.01498														23.4298	93.8905	20.2142	169.963
																															68.4464	0.01497														23.4558	93.9398	20.2362	169.895
																															68.5175	0.01495														23.4828	92.9239	20.2672	171.032
																															68.5886	0.01493														23.5088	92.7991	20.2872	171.043
																															68.6597	0.01492														23.5348	93.1793	20.3082	171.121
																															68.7307	0.0149														23.5617	92.0776	20.3292	171.157
																															68.8018	0.01488														23.5917	92.2219	20.3502	171.113
																															68.8729	0.01487														23.6177	91.8176	20.3715	171.109
																															68.9439	0.01485														23.6507	91.4339	20.3926	170.999
																															69.015	0.01483														23.6877	90.6517	20.4136	171.063
																															69.0861	0.01482														23.7146	90.9609	20.4346	171.047
																															69.1572	0.0148														23.7416	89.8924	20.4559	170.891
																															69.2282	0.01478														23.7766	90.0665	20.4779	171.061
																															69.2993	0.01477														23.8046	88.9934	20.4989	171.195
																															69.3704	0.01475														23.8366	89.4664	20.5308	171.879
																															69.4414	0.01473														23.8636	88.2249	20.5518	171.83
																															69.5125	0.01472														23.8906	88.588	20.5728	171.808
																															69.5836	0.0147														23.9166	88.4437	20.5948	171.501
																															69.6547	0.01469														23.944	87.2984	20.6188	171.764
																															69.7257	0.01467														23.9711	87.7542	20.6408	172.047
																															69.7968	0.01465														23.9975	87.4358	20.6638	172.623
																															69.8679	0.01464														24.0235	86.3581	20.6887	172.805
																															69.9389	0.01462														24.0495	86.6742	20.7127	172.437
																															70.01	0.0146														24.0766	86.6124	20.7357	172.204
																															70.0811	0.01459														24.1026	85.5725	20.7697	172.973
																															70.1522	0.01457														24.1296	85.7374	20.7947	172.618
																															70.2232	0.01456														24.1557	85.7443	20.8297	173.249
																															70.2943	0.01454														24.1827	84.662	20.8656	173.773
																															70.3654	0.01453														24.2097	84.8143	20.8956	172.847
																															70.4364	0.01451														24.2361	84.67	20.9316	173.369
																															70.5075	0.01449														24.2621	83.653	20.9646	174.128
																															70.5786	0.01448														24.2891	83.8603	20.9956	173.289
																															70.6496	0.01446														24.3146	83.9176	21.0295	173.895
																															70.7207	0.01445														24.3415	82.8616	21.0615	174.347
																															70.7918	0.01443														24.3675	82.7551	21.0935	173.936
																															70.8629	0.01441														24.3945	82.9979	21.1195	174.118
																															70.9339	0.0144														24.4209	81.9237	21.1575	174.152
																															71.005	0.01438														24.4479	81.9122	21.1874	175.044
																															71.0761	0.01437														24.4745	82.0244	21.2104	174.704
																															71.1471	0.01435														24.5011	81.0395	21.2484	175.301
																															71.2182	0.01434														24.5271	80.8551	21.2734	174.818
																															71.2893	0.01432														24.5541	81.1128	21.3084	175.416
																															71.3604	0.01431														24.5811	80.05	21.3314	175.205
																															72	0.01417														24.6081	79.963	21.3544	175.099
																																														24.634	80.2401	21.3763	175.032
																																														24.66	79.2403	21.4033	175.812
																																														24.687	78.9746	21.4263	176.192
																																														24.714	79.2392	21.4553	175.3
																																														24.741	78.1706	21.4783	175.549
																																														24.7681	78.1397	21.5013	176.099
																																														24.7951	78.2267	21.5282	176.405
																																														24.8227	76.999	21.5572	175.89
																																														24.8487	77.2647	21.5862	176.828
																																														24.8746	77.2956	21.6192	176.399
																																														24.9042	76.1584	21.6552	176.195
																																														24.9312	76.5455	21.6912	176.704
																																														24.9581	75.8515	21.7231	177.281
																																														24.9851	75.2079	21.7561	176.68
																																														25.0121	75.824	21.7791	177.093
																																														25.0381	74.8895	21.8011	177.391
																																														25.0651	74.3329	21.8231	177.674
																																														25.0927	74.8895	21.8541	177.049
																																														25.1187	73.853	21.879	177.471
																																														25.1467	73.5094	21.914	177.272
																																														25.1737	73.8599	21.946	178.333
																																														25.1999	72.8268	21.972	177.784
																																														25.2269	72.6081	21.998	177.877
																																														25.2539	72.4077	22.025	178.761
																																														25.3069	71.803	22.0559	177.926
																																														25.3518	71.8328	22.0819	178.635
																																														25.3721	71.5029	22.1059	178.989
																																														25.4151	70.7218	22.1329	178.375
																																														25.467	69.8972	22.1579	178.405
																																														25.508	69.5262	22.1789	178.696
																																														25.55	69.2342	22.1999	178.95
																																														25.577	68.5287	22.2208	179.227
																																														25.6249	67.8278	22.2438	179.6
																																														25.6809	66.994	22.2648	179.741
																																														25.7089	67.2414	22.2858	179.691
																																														25.7339	67.1418	22.3068	179.74
																																														25.7479	66.6504	22.3294	179.574
																																														25.7589	66.1923	22.3504	179.445
																																														25.7779	66.1225	22.3724	179.328
																																														25.7899	66.3458	22.3943	179.191
																																														25.7998	65.6415	22.4163	179.422
																																														25.8218	65.1501	22.4373	179.583
																																														25.8768	65.0196	22.4593	179.911
																																														25.8918	65.2899	22.4813	180.227
																																														25.9068	64.7539	22.5113	179.97
																																														25.9688	64.1904	22.5335	179.893
																																														25.9907	64.1309	22.5545	179.852
																																														26.0027	63.115	22.5772	180.191
																																														26.0607	62.3065	22.5989	180.402
																																														26.0797	62.3145	22.6199	180.696
																																														26.0947	62.6386	22.6409	180.885
																																														26.1057	62.2079	22.6649	181.218
																																														26.1167	62.1175	22.6859	181.237
																																														26.1327	62.3958	22.7151	180.505
																																														26.1467	61.9067	22.7361	180.68
																																														26.1696	61.8827	22.7593	181.231
																																														26.1806	60.9871	22.7813	181.405
																																														26.2086	61.3479	22.8023	181.601
																																														26.2306	61.3971	22.8232	181.91
																																														26.2436	60.324	22.8453	181.873
																																														26.2576	60.4488	22.8682	181.727
																																														26.2686	60.6286	22.8902	181.466
																																														26.2886	60.4328	22.9162	181.494
																																														26.3056	59.7766	22.9422	182.194
																																														26.3245	59.433	22.9662	182.281
																																														26.3365	59.583	22.9901	181.835
																																														26.3475	59.5475	23.0131	181.577
																																														26.3675	59.378	23.0421	182.522
																																														26.3845	58.8306	23.0681	182.326
																																														26.4125	59.063	23.0921	181.926
																																														26.4345	58.6084	23.1181	182.458
																																														26.4485	58.487	23.1491	182.611
																																														26.4615	57.5421	23.172	182.332
																																														26.4825	57.4276	23.195	182.407
																																														26.4955	57.8147	23.217	182.664
																																														26.5084	57.7918	23.2387	182.956
																																														26.5204	56.8229	23.2607	183.2
																																														26.5434	56.8149	23.2827	183.563
																																														26.5584	56.7153	23.3046	183.63
																																														26.5734	57.1528	23.3286	183.26
																																														26.5864	56.6683	23.3496	183.137
																																														26.5984	56.1587	23.3719	183.119
																																														26.6114	56.729	23.3949	183.083
																																														26.6324	56.4496	23.4169	183.349
																																														26.6464	55.8941	23.4379	183.589
																																														26.6664	55.7097	23.46	183.955
																																														26.6943	55.5483	23.482	184.255
																																														26.7063	55.2367	23.504	184.336
																																														26.7223	54.5725	23.525	184.335
																																														26.7463	54.7832	23.5479	184.153
																																														26.7633	54.0984	23.5689	184.017
																																														26.7753	54.419	23.5908	183.976
																																														26.7883	54.419	23.6118	183.864
																																														26.7993	53.5898	23.6341	183.881
																																														26.8188	53.5028	23.6551	184.048
																																														26.8307	54.23	23.6771	184.385
																																														26.8427	53.1421	23.6991	184.675
																																														26.8557	53.4982	23.722	184.996
																																														26.8677	53.4089	23.7471	184.871
																																														26.8797	52.6633	23.7695	184.638
																																														26.8939	53.1512	23.7926	184.427
																																														26.9069	52.8832	23.8155	184.649
																																														26.9299	53.0539	23.8385	185.149
																																														26.9439	52.0094	23.8623	185.646
																																														26.9569	52.0426	23.8853	185.499
																																														26.9708	52.5042	23.9093	185.078
																																														26.9838	51.5032	23.9353	185.001
																																														27.0038	51.3807	23.9573	185.472
																																														27.0158	51.3909	23.9842	185.935
																																														27.0288	51.6486	24.0082	185.588
																																														27.0428	50.7484	24.0352	185.423
																																														27.0558	50.9981	24.0642	186.194
																																														27.0678	51.1585	24.0912	185.422
																																														27.0814	50.2354	24.1172	185.873
																																														27.0944	50.6626	24.1452	186.407
																																														27.1084	50.6442	24.1681	186.095
																																														27.122	49.8047	24.1921	185.75
																																														27.142	49.5585	24.2161	186.193
																																														27.156	49.7303	24.2381	186.475
																																														27.1696	50.1827	24.2611	186.77
																																														27.1826	49.0821	24.2831	187.015
																																														27.1957	49.2482	24.3061	186.775
																																														27.2092	49.6559	24.328	186.575
																																														27.2229	48.6881	24.35	186.447
																																														27.2359	48.7557	24.372	186.291
																																														27.2489	49.0821	24.394	186.511
																																														27.2619	48.127	24.416	186.82
																																														27.2758	48.2884	24.4385	187.234
																																														27.2893	48.75	24.4615	187.594
																																														27.303	47.7616	24.4845	187.565
																																														27.3241	47.6173	24.5065	187.391
																																														27.3372	47.3722	24.5285	187.198
																																														27.3501	48.017	24.5511	186.87
																																														27.3631	47.0802	24.5773	187.488
																																														27.3785	46.8133	24.5982	187.647
																																														27.3925	47.3642	24.6202	187.906
																																														27.4065	46.8969	24.6435	188.062
																																														27.4276	46.8465	24.6662	187.875
																																														27.4409	45.9303	24.6892	187.555
																																														27.4609	45.7047	24.7121	187.336
																																														27.4735	46.1708	24.7341	187.571
																																														27.487	45.9864	24.7566	187.955
																																														27.4984	45.2271	24.7809	188.591
																																														27.5114	45.9326	24.8079	187.983
																																														27.5244	45.3062	24.8362	188.181
																																														27.5374	44.9832	24.8632	188.727
																																														27.5497	45.644	24.8922	187.971
																																														27.5627	44.5274	24.9144	188.234
																																														27.5757	44.6992	24.9571	188.714
																																														27.5887	44.958	24.9881	188.548
																																														27.6007	44.012	25.0201	189.1
																																														27.6136	44.493	25.0551	188.83
																																														27.6271	44.3315	25.0881	188.798
																																														27.6401	43.444	25.119	189.395
																																														27.6605	43.255	25.149	188.86
																																														27.6735	43.8105	25.178	189.513
																																														27.6865	43.5871	25.206	189.263
																																														27.6991	42.7797	25.24	189.876
																																														27.7121	43.5241	25.3081	189.393
																																														27.7251	43.034	25.3351	189.579
																																														27.7387	42.2976	25.3631	190.164
																																														27.7507	43.0511	25.418	189.02
																																														27.7637	42.3628	25.4399	188.101
																																														27.7783	42.0181	25.491	187.364
																																														27.7914	42.5793	25.514	187.144
																																														27.8044	41.9654	25.535	186.994
																																														27.8253	41.8681	25.556	186.863
																																														27.8393	41.0389	25.578	186.721
																																														27.8523	41.7822	25.5996	186.552
																																														27.8653	41.3493	25.6206	186.386
																																														27.8783	40.7847	25.6426	185.94
																																														27.8945	40.9347	25.6636	185.467
																																														27.9082	41.095	25.6857	184.945
																																														27.9302	40.8957	25.7067	184.597
																																														27.9452	40.393	25.7288	184.093
																																														27.9582	39.6818	25.7508	183.71
																																														27.9802	39.4527	25.7718	183.476
																																														27.9942	39.7608	25.7938	183.442
																																														28.0082	39.9062	25.8158	183.404
																																														28.0221	39.0095	25.8377	183.257
																																														28.0352	39.1343	25.8587	183.306
																																														28.0491	39.6222	25.881	183.051
																																														28.0629	38.682	25.9041	182.48
																																														28.0769	38.5754	25.9261	181.952
																																														28.0899	39.0278	25.9481	181.539
																																														28.1039	38.3888	25.9701	180.993
																																														28.1178	37.9318	25.9931	181.072
																																														28.1398	37.5069	26.0201	181.523
																																														28.1548	37.7932	26.048	180.363
																																														28.1678	38.0704	26.08	180.748
																																														28.1818	37.1759	26.103	180.306
																																														28.1958	37.1359	26.128	179.485
																																														28.2108	37.5688	26.151	179.111
																																														28.2248	37.0305	26.174	179.173
																																														28.2388	36.2288	26.199	179.504
																																														28.253	36.7728	26.2209	179.236
																																														28.267	36.6926	26.2439	178.669
																																														28.281	35.8784	26.2689	177.778
																																														28.304	35.9207	26.2919	177.664
																																														28.317	35.5302	26.3145	177.752
																																														28.331	36.0856	26.3365	177.719
																																														28.345	35.6161	26.3575	177.673
																																														28.36	34.8327	26.3805	177.614
																																														28.3739	35.1866	26.4016	177.298
																																														28.3879	35.5096	26.4229	176.853
																																														28.4019	34.5899	26.4458	176.366
																																														28.4159	34.4067	26.4668	175.984
																																														28.4409	33.9577	26.4878	175.708
																																														28.4749	33.8466	26.5108	175.411
																																														28.4899	34.2074	26.5328	175.362
																																														28.5039	33.6645	26.5548	175.359
																																														28.5191	32.9843	26.5771	175.436
																																														28.5331	33.3519	26.5995	175.464
																																														28.5478	33.4847	26.6209	175.11
																																														28.5627	32.7082	26.6441	174.499
																																														28.5767	32.3991	26.667	173.938
																																														28.5997	32.0028	26.689	173.543
																																														28.6147	32.1929	26.711	173.434
																																														28.6297	32.5422	26.7329	173.4
																																														28.6439	31.9776	26.7539	173.391
																																														28.6599	31.2733	26.777	173.455
																																														28.6749	31.4359	26.799	173.498
																																														28.6899	31.8024	26.8205	173.127
																																														28.7049	31.2641	26.8435	172.626
																																														28.72	30.5403	26.8655	172.193
																																														28.734	30.7338	26.8875	171.817
																																														28.7489	31.1301	26.9105	171.498
																																														28.7647	30.5403	26.9324	171.465
																																														28.7797	29.789	26.9543	171.539
																																														28.8035	29.9722	26.9773	171.535
																																														28.8189	29.3148	27.0032	171.115
																																														28.8344	29.537	27.0272	170.313
																																														28.8494	29.9528	27.0552	170.681
																																														28.8644	29.332	27.0862	169.896
																																														28.8794	28.6414	27.1112	169.697
																																														28.8971	28.5487	27.1372	170.041
																																														28.9121	28.8796	27.1611	169.773
																																														28.9393	27.8592	27.1871	168.776
																																														28.9533	28.1891	27.2141	169.045
																																														28.9678	28.5578	27.2391	169.22
																																														28.9818	27.6588	27.2631	168.691
																																														28.9968	27.3427	27.2881	167.813
																																														29.0187	26.9407	27.3111	167.858
																																														29.0327	27.3336	27.3341	167.931
																																														29.0467	27.4217	27.355	167.905
																																														29.0607	26.5696	27.3781	168.038
																																														29.0747	26.5605	27.4	167.703
																																														29.0887	27.022	27.4215	167.376
																																														29.1027	26.2547	27.4437	166.816
																																														29.1162	25.9386	27.4657	166.439
																																														29.1302	26.4803	27.4879	165.959
																																														29.1432	25.9581	27.5108	166.024
																																														29.1582	25.1633	27.5328	166.079
																																														29.1732	25.6065	27.5548	166.042
																																														29.1868	25.7519	27.5778	166.182
																																														29.2008	24.8071	27.5998	165.862
																																														29.2398	24.3398	27.6213	165.477
																																														29.2548	24.4647	27.6438	164.965
																																														29.2686	24.8644	27.6672	164.501
																																														29.2826	24.152	27.6892	164.202
																																														29.2973	23.4912	27.7161	164.714
																																														29.3123	24.0524	27.7401	164.604
																																														29.3257	24.0237	27.7641	163.908
																																														29.3407	23.2106	27.7931	163.801
																																														29.3557	23.1087	27.8181	164.023
																																														29.3697	23.5794	27.8471	162.744
																																														29.3837	23.1144	27.8701	162.675
																																														29.3988	22.3494	27.896	163.125
																																														29.4128	22.5956	27.928	162.026
																																														29.4368	21.8466	27.956	162.594
																																														29.4518	22.3849	27.979	162.474
																																														29.4658	22.3345	28.001	162.065
																																														29.4808	21.5236	28.024	161.389
																																														29.4958	21.4068	28.055	161.736
																																														29.5098	21.8993	28.0809	161.366
																																														29.5249	21.5797	28.1089	160.526
																																														29.54	20.738	28.1309	160.57
																																														29.5556	20.628	28.1529	160.648
																																														29.5706	21.1251	28.1759	160.676
																																														29.5856	20.841	28.1989	160.591
																																														29.5996	20.0256	28.2209	160.191
																																														29.6146	20.06	28.2438	159.677
																																														29.6295	20.4562	28.2658	159.198
																																														29.6456	20.1871	28.2878	158.919
																																														29.6606	19.8737	28.3108	159.032
																																														29.6705	19.2892	28.3338	159.108
																																														29.7075	19.5727	28.3558	159.108
																																														29.7221	18.8346	28.3788	159.021
																																														29.7377	18.2258	28.4007	158.646
																																														29.7536	18.4137	28.4227	158.154
																																														29.7687	18.7572	28.4458	157.742
																																														29.7836	18.2205	28.4672	157.433
																																														29.7986	17.5028	28.4892	157.283
																																														29.8141	17.6648	28.5132	157.565
																																														29.8291	18.0072	28.5352	157.601
																																														29.8441	17.5489	28.558	157.46
																																														29.8591	16.8304	28.582	156.976
																																														29.8743	16.8214	28.604	156.495
																																														29.8903	17.2718	28.626	155.963
																																														29.9081	17.1514	28.649	155.932
																																														29.9236	16.5477	28.671	155.95
																																														29.9394	15.8804	28.6939	156.151
																																														29.9557	15.7612	28.7169	156.147
																																														29.9707	16.082	28.7399	155.769
																																														29.9867	16.2717	28.7629	155.26
																																														30.0017	15.4813	28.7865	154.653
																																														30.0167	14.8014	28.8104	154.818
																																														30.04	14.7917	28.8378	155.179
																																														30.0556	14.5644	28.8608	154.703
																																														30.0728	14.6817	28.8833	154.142
																																														30.0878	15.0124	28.9063	153.623
																																														30.1041	14.4549	28.9293	153.588
																																														30.1199	13.7455	28.9523	153.834
																																														30.1349	13.6297	28.9753	154.043
																																														30.1505	13.9666	28.9986	153.749
																																														30.1661	13.962	29.0209	153.309
																																														30.1821	13.3	29.0449	152.629
																																														30.1981	12.7674	29.0679	152.378
																																														30.2141	12.8168	29.0898	152.438
																																														30.23	13.2318	29.1128	152.606
																																														30.245	12.9586	29.1359	152.777
																																														30.2609	12.3092	29.1595	152.281
																																														30.2768	11.7094	29.1824	151.769
																																														30.2921	12.0363	29.2044	151.361
																																														30.3082	12.3399	29.2275	151.058
																																														30.3243	11.8812	29.2504	151.116
																																														30.3403	11.2439	29.2724	151.225
																																														30.3553	11.0243	29.2954	151.464
																																														30.3725	11.0751	29.3193	151.003
																																														30.3895	11.3526	29.3426	150.363
																																														30.4055	11.0956	29.3656	149.819
																																														30.4308	10.6625	29.3886	149.78
																																														30.4467	10.8417	29.4116	150.035
																																														30.4627	10.1532	29.4338	150.077
																																														30.4794	9.48649	29.4568	149.97
																																														30.5039	9.83288	29.4808	149.447
																																														30.5203	9.20967	29.5038	148.918
																																														30.5363	8.64324	29.5268	148.628
																																														30.5533	8.88428	29.55	148.722
																																														30.5693	9.20656	29.573	148.85
																																														30.5853	9.13063	29.5961	149.006
																																														30.6017	8.50132	29.6186	148.585
																																														30.6187	7.83438	29.6416	148.035
																																														30.6347	7.73826	29.6646	147.501
																																														30.6501	7.98888	29.687	147.347
																																														30.6673	8.14558	29.7109	147.556
																																														30.6833	7.6103	29.7329	147.63
																																														30.6993	6.94278	29.7559	147.648
																																														30.7153	6.6849	29.7793	147.126
																																														30.7313	6.88728	29.8023	146.596
																																														30.7473	7.16675	29.8263	146.149
																																														30.7643	6.77063	29.8502	146.322
																																														30.7803	6.15296	29.8722	146.473
																																														30.7963	5.58272	29.8972	146.435
																																														30.8136	5.76837	29.9212	145.778
																																														30.8297	6.022	29.9462	145.261
																																														30.846	6.13519	29.9801	145.462
																																														30.8626	5.47091	30.0071	144.794
																																														30.8793	4.87217	30.0301	145.038
																																														30.9069	5.36175	30.056	145.282
																																														30.9239	4.95351	30.081	144.491
																																														30.9429	4.53974	30.104	143.974
																																														30.9589	3.94042	30.127	143.849
																																														30.9768	3.50772	30.15	144.093
																																														30.9928	3.67215	30.173	144.167
																																														31.0098	3.8173	30.196	144.098
																																														31.0273	3.95334	30.2189	143.626
																																														31.0433	3.49756	30.2429	143.019
																																														31.0603	2.88024	30.2754	143.462
																																														31.0774	2.36885	30.2994	143.001
																																														31.0934	2.41235	30.3214	142.508
																																														31.11	2.64693	30.3444	142.001
																																														31.127	2.77882	30.3674	141.963
																																														31.143	2.3295	30.3894	142.175
																																														31.1599	1.65218	30.4123	142.231
																																														31.186	1.0997	30.4343	142.271
																																														31.2179	0.65737	30.4573	141.955
																																														31.236	0.29793	30.4804	141.393
																																														31.2519	0.5407	30.5044	140.751
																																														31.2689	0.74139	30.5334	141.543
																																														31.2859	0.85271	30.5703	140.98
																																														31.3021	0.27014	30.5983	140.67
																																														31.3192	-0.30658	30.6343	140.792
																																																30.6583	140.262
																																																30.6913	139.972
																																																30.7142	140.189
																																																30.7372	139.645
																																																30.7642	138.736
																																																30.7872	138.813
																																																30.8102	139.01
																																																30.8342	139.262
																																																30.8712	138.565
																																																30.8982	138.375
																																																30.9231	137.504
																																																30.9481	137.73
																																																30.9731	138.17
																																																30.9981	137.658
																																																31.0321	137.511
																																																31.0551	137.417
																																																31.079	136.807
																																																31.103	136.185
																																																31.127	136.265
																																																31.152	136.742
																																																31.189	135.974
																																																31.225	135.32
																																																31.252	135.825
																																																31.2779	135.378
																																																31.3019	134.858
																																																31.3259	134.596
																																																31.3589	134.745
																																																31.3819	134.24
																																																31.4089	134.424
																																																31.4328	134.694
																																																31.4578	134.017
																																																31.4838	133.269
																																																31.5088	133.665
																																																31.5338	133.882
																																																31.5598	133.014
																																																31.5838	132.577
																																																31.6097	132.969
																																																31.6437	132.134
																																																31.6727	132.884
																																																31.7017	131.84
																																																31.7267	131.765
																																																31.7597	131.571
																																																31.7836	131.086
																																																31.8256	130.966
																																																31.8496	131.197
																																																31.8756	131.234
																																																31.8986	130.586
																																																31.9216	130.079
																																																31.9456	129.976
																																																31.9689	130.241
																																																31.9929	130.509
																																																32.0162	129.958
																																																32.0582	129.23
																																																32.0862	129.042
																																																32.1122	129.619
																																																32.1482	128.881
																																																32.1812	128.188
																																																32.2051	127.997
																																																32.2291	128.31
																																																32.2521	128.573
																																																32.2755	128.127
																																																32.2995	127.451
																																																32.3225	127.016
																																																32.3465	127.211
																																																32.3698	127.396
																																																32.3932	127.41
																																																32.4162	126.97
																																																32.4402	126.333
																																																32.4642	126.071
																																																32.4872	126.221
																																																32.5101	126.411
																																																32.5341	126.342
																																																32.5591	125.601
																																																32.5821	125.052
																																																32.6061	125.227
																																																32.6293	125.474
																																																32.6525	125.535
																																																32.6772	124.868
																																																32.7011	124.406
																																																32.7241	124.218
																																																32.7481	124.44
																																																32.7711	124.646
																																																32.7951	124.303
																																																32.8177	123.76
																																																32.842	123.172
																																																32.866	123.359
																																																32.89	123.6
																																																32.915	123.476
																																																32.938	122.876
																																																32.9611	122.262
																																																32.9851	122.394
																																																33.0091	122.596
																																																33.0337	122.634
																																																33.0577	121.975
																																																33.0816	121.37
																																																33.1056	121.545
																																																33.1296	121.83
																																																33.1536	121.75
																																																33.1766	121.134
																																																33.2006	120.719
																																																33.2235	120.474
																																																33.2475	120.763
																																																33.2715	121.032
																																																33.2955	120.447
																																																33.3205	119.629
																																																33.3445	119.716
																																																33.3684	119.947
																																																33.3937	119.984
																																																33.4174	119.338
																																																33.4414	118.831
																																																33.4654	118.941
																																																33.4893	119.197
																																																33.5143	118.981
																																																33.5373	118.444
																																																33.5617	117.926
																																																33.5847	118.017
																																																33.6097	118.328
																																																33.6337	118.194
																																																33.6586	117.417
																																																33.6816	117.047
																																																33.7066	117.383
																																																33.7306	117.652
																																																33.7546	117.153
																																																33.7786	116.468
																																																33.8025	116.169
																																																33.8255	116.424
																																																33.8495	116.664
																																																33.8755	116.085
																																																33.8995	115.496
																																																33.9235	115.408
																																																33.9475	115.679
																																																33.9704	115.86
																																																33.9954	115.274
																																																34.0184	114.685
																																																34.0453	114.661
																																																34.0712	115.071
																																																34.0952	114.459
																																																34.1192	113.91
																																																34.1432	113.841
																																																34.1672	114.066
																																																34.1921	114.111
																																																34.2151	113.532
																																																34.2401	112.851
																																																34.2641	113.01
																																																34.2891	113.439
																																																34.314	112.97
																																																34.338	112.384
																																																34.362	112.048
																																																34.386	112.338
																																																34.41	112.553
																																																34.434	112.052
																																																34.459	111.225
																																																34.4832	111.3
																																																34.5082	111.648
																																																34.5321	111.568
																																																34.5551	110.901
																																																34.5811	110.406
																																																34.6051	110.691
																																																34.6291	111.002
																																																34.6531	110.48
																																																34.6778	109.788
																																																34.7028	109.533
																																																34.7268	109.886
																																																34.7508	110.04
																																																34.7758	109.291
																																																34.7998	108.66
																																																34.8238	108.879
																																																34.8477	109.121
																																																34.8728	108.909
																																																34.8968	108.152
																																																34.9218	108.005
																																																34.9468	108.328
																																																34.9708	108.336
																																																34.996	107.641
																																																35.02	107.022
																																																35.046	107.511
																																																35.07	107.602
																																																35.096	106.879
																																																35.1189	106.274
																																																35.1445	106.676
																																																35.1687	106.969
																																																35.1933	106.433
																																																35.2163	105.84
																																																35.2421	105.651
																																																35.2771	105.329
																																																35.3011	105.058
																																																35.3261	105.425
																																																35.3501	105.565
																																																35.3741	104.939
																																																35.3989	104.173
																																																35.4219	104.327
																																																35.4469	104.596
																																																35.4698	104.613
																																																35.4938	103.971
																																																35.5188	103.281
																																																35.5418	103.424
																																																35.5668	103.76
																																																35.5908	103.669
																																																35.6158	102.931
																																																35.6397	102.504
																																																35.6637	102.801
																																																35.688	103.065
																																																35.7131	102.36
																																																35.7372	101.804
																																																35.7622	101.767
																																																35.7861	102.061
																																																35.8105	102.037
																																																35.8345	101.388
																																																35.8585	100.764
																																																35.8825	101.064
																																																35.9085	101.388
																																																35.933	100.768
																																																35.9586	100.1
																																																35.9826	100.254
																																																36.0086	100.703
																																																36.0326	100.167
																																																36.0623	99.5829
																																																36.0863	99.8819
																																																36.1123	99.5566
																																																36.1363	98.8992
																																																36.1613	98.6541
																																																36.1857	99.0756
																																																36.2096	99.079
																																																36.2336	98.3781
																																																36.2586	97.857
																																																36.2836	98.1708
																																																36.3093	98.3529
																																																36.3332	97.7734
																																																36.3573	97.0267
																																																36.3812	97.1813
																																																36.4062	97.5695
																																																36.4312	97.3095
																																																36.4552	96.5777
																																																36.4802	96.2376
																																																36.5042	96.5388
																																																36.5291	96.714
																																																36.553	96.0807
																																																36.578	95.4542
																																																36.602	95.6157
																																																36.627	95.989
																																																36.651	95.6409
																																																36.676	94.8609
																																																36.7	94.6067
																																																36.7249	95.0808
																																																36.7499	95.0098
																																																36.7749	94.144
																																																36.7989	93.8496
																																																36.8239	94.2459
																																																36.8489	94.2814
																																																36.8739	93.5713
																																																36.8987	93.0869
																																																36.9237	93.4351
																																																36.9487	93.5576
																																																36.9736	92.7479
																																																36.9986	92.3104
																																																37.0226	92.662
																																																37.0493	92.7685
																																																37.0743	92.0161
																																																37.0983	91.5717
																																																37.1233	91.913
																																																37.1482	92.0928
																																																37.1728	91.3644
																																																37.1967	90.7803
																																																37.2217	91.109
																																																37.2467	91.3335
																																																37.2717	90.6875
																																																37.2967	90.0485
																																																37.3227	90.4012
																																																37.3473	90.6543
																																																37.3723	89.8687
																																																37.3973	89.3372
																																																37.4223	89.6636
																																																37.4473	89.8389
																																																37.4726	89.0876
																																																37.4976	88.5997
																																																37.5234	89.0143
																																																37.5484	89.0189
																																																37.5734	88.1977
																																																37.5984	87.869
																																																37.6234	88.2928
																																																37.6488	88.2664
																																																37.6748	87.2734
																																																37.7008	87.3513
																																																37.7287	87.593
																																																37.7547	86.5657
																																																37.7807	86.8348
																																																37.8127	86.5175
																																																37.8427	86.6481
																																																37.8747	85.7353
																																																37.9006	85.9953
																																																37.9326	85.6254
																																																37.9586	85.1569
																																																37.9835	85.5944
																																																38.0085	85.4914
																																																38.0365	84.5603
																																																38.0665	85.2692
																																																38.0915	84.4721
																																																38.1164	83.9132
																																																38.1424	84.2854
																																																38.1674	84.4057
																																																38.1924	83.6693
																																																38.2174	83.2054
																																																38.2424	83.5833
																																																38.2675	83.62
																																																38.2925	82.8332
																																																38.3184	82.524
																																																38.344	82.9466
																																																38.3684	82.7301
																																																38.3941	81.9433
																																																38.419	81.8597
																																																38.444	82.201
																																																38.468	81.9662
																																																38.494	81.1989
																																																38.5189	81.0695
																																																38.5449	81.6524
																																																38.5704	80.8599
																																																38.5964	80.309
																																																38.6213	80.6377
																																																38.6469	80.7499
																																																38.6718	79.9723
																																																38.6972	79.5897
																																																38.7226	80.0948
																																																38.7476	79.8497
																																																38.7736	79.0961
																																																38.7986	79.0137
																																																38.8246	79.5783
																																																38.8501	78.7789
																																																38.8763	78.2292
																																																38.9013	78.6082
																																																38.9273	78.5773
																																																38.9533	77.7252
																																																38.9862	78.1879
																																																39.0139	77.0713
																																																39.0443	77.9153
																																																39.0712	77.0003
																																																39.0992	76.872
																																																39.1261	77.132
																																																39.1531	76.0623
																																																39.1809	76.4299
																																																39.21	76.0188
																																																39.2376	75.6935
																																																39.2667	76.0577
																																																39.2951	75.0109
																																																39.3268	75.5813
																																																39.3551	74.531
																																																39.3846	75.2125
																																																39.4133	74.0981
																																																39.4428	74.641
																																																39.4718	73.7958
																																																39.4998	73.9882
																																																39.5298	73.5942
																																																39.5578	73.2701
																																																39.5847	73.7614
																																																39.6167	72.6803
																																																39.7413	72.5978
																																																39.7773	71.669
																																																39.8142	70.9681
																																																39.8392	71.3998
																																																39.8662	71.5201
																																																39.8922	70.4825
																																																39.9192	70.786
																																																39.9481	70.6497
																																																39.9753	69.8766
																																																40.0016	70.3851
																																																40.0288	69.801
																																																40.0646	70.0496
																																																40.0916	69.0864
																																																40.1186	69.2651
																																																40.1456	69.3246
																																																40.1725	68.3774
																																																40.1975	68.4576
																																																40.2235	68.8596
																																																40.2585	68.1804
																																																40.2831	68.5011
																																																40.3081	67.7647
																																																40.3341	67.0913
																																																40.3601	67.6124
																																																40.386	67.3948
																																																40.412	66.5221
																																																40.438	66.7889
																																																40.4637	67.0157
																																																40.4907	66.1086
																																																40.5181	66.0938
																																																40.5471	65.9632
																																																40.593	65.1088
																																																40.627	65.4398
																																																40.662	65.6059
																																																40.689	64.7309
																																																40.715	64.2533
																																																40.744	64.7584
																																																40.773	63.7551
																																																40.7989	64.1754
																																																40.8289	63.5844
																																																40.8569	63.5363
																																																40.8829	63.8066
																																																40.9119	62.6144
																																																40.9398	63.1847
																																																40.9678	62.6693
																																																40.9968	62.5377
																																																41.0388	62.4128
																																																41.0688	61.8253
																																																41.1038	62.0646
																																																41.1327	60.9503
																																																41.1597	61.5493
																																																41.1897	60.7247
																																																41.2217	61.3271
																																																41.2497	60.2276
																																																41.2787	60.5346
																																																41.3136	59.8107
																																																41.3496	59.4557
																																																41.3786	59.8027
																																																41.4056	59.4774
																																																41.4366	59.1511
																																																41.4626	59.4145
																																																41.4905	58.1798
																																																41.5175	58.5819
																																																41.5455	58.4112
																																																41.5935	57.527
																																																41.6225	57.8993
																																																41.6644	57.6484
																																																41.6924	56.7311
																																																41.7224	57.3323
																																																41.7484	56.4596
																																																41.7854	56.4287
																																																41.8133	55.8343
																																																41.8413	56.4608
																																																41.8683	55.5537
																																																41.8963	55.5446
																																																41.9223	55.8538
																																																41.9483	54.9983
																																																41.9743	54.7818
																																																42.0002	55.2834
																																																42.0262	54.5791
																																																42.0542	54.129
																																																42.0802	54.7314
																																																42.1072	53.8896
																																																42.1332	53.3719
																																																42.1593	53.8805
																																																42.1843	53.5586
																																																42.2112	52.6837
																																																42.2372	53.1257
																																																42.2632	53.0856
																																																42.2891	52.0801
																																																42.3166	52.4397
																																																42.3436	52.5531
																																																42.3685	51.6357
																																																42.3956	51.78
																																																42.4215	51.9793
																																																42.4475	51.1845
																																																42.4739	50.9233
																																																42.4999	51.4926
																																																42.5259	50.6679
																																																42.551	50.1113
																																																42.578	50.5946
																																																42.6036	50.3358
																																																42.6296	49.4127
																																																42.6561	49.8387
																																																42.6828	49.9407
																																																42.7088	48.9374
																																																42.7347	49.021
																																																42.761	49.4081
																																																42.7874	48.532
																																																42.8134	48.2686
																																																42.8394	48.8996
																																																42.8653	48.1414
																																																42.8914	47.5161
																																																42.9173	48.0017
																																																42.9443	47.6227
																																																42.9703	46.8324
																																																42.9973	47.2997
																																																43.0233	47.1519
																																																43.0522	46.4281
																																																43.0792	47.0443
																																																43.1056	46.2036
																																																43.1315	45.6837
																																																43.1587	46.2563
																																																43.1837	45.7948
																																																43.2117	45.0698
																																																43.2377	45.5657
																																																43.2637	45.1832
																																																43.2906	44.425
																																																43.3176	44.9553
																																																43.3446	44.3597
																																																43.3716	43.8295
																																																43.3986	44.433
																																																43.4246	43.8249
																																																43.4505	43.1492
																																																43.4765	43.66
																																																43.5035	43.3232
																																																43.5295	42.4987
																																																43.5565	43.0392
																																																43.5831	42.8136
																																																43.6091	41.839
																																																43.6351	42.3394
																																																43.6621	42.3166
																																																43.6884	41.303
																																																43.7153	41.6786
																																																43.7417	41.7679
																																																43.7677	40.8506
																																																43.7947	41.0132
																																																43.8207	41.1529
																																																43.8466	40.2436
																																																43.8736	40.2127
																																																43.8996	40.6124
																																																43.9264	39.6687
																																																43.9534	39.695
																																																43.9804	39.9859
																																																44.0063	39.072
																																																44.033	38.9815
																																																44.063	39.0078
																																																44.0896	38.2245
																																																44.1156	38.7101
																																																44.1426	38.489
																																																44.1678	37.4972
																																																44.1948	37.9897
																																																44.2218	37.9301
																																																44.2477	36.9062
																																																44.2742	37.3529
																																																44.3012	37.3804
																																																44.3282	36.2786
																																																44.3562	36.9349
																																																44.3821	36.542
																																																44.4094	35.7793
																																																44.4364	36.3233
																																																44.4633	35.8606
																																																44.4903	35.1895
																																																44.517	35.7209
																																																44.5442	35.0829
																																																44.5712	34.744
																																																44.5982	35.328
																																																44.6242	34.374
																																																44.6512	34.0579
																																																44.6792	34.6443
																																																44.7082	33.3501
																																																44.7346	33.8552
																																																44.7616	33.6239
																																																44.7886	32.7924
																																																44.8156	33.3192
																																																44.8426	32.9367
																																																44.8695	32.253
																																																44.8965	32.8542
																																																44.924	32.1258
																																																44.95	31.6334
																																																44.977	32.4041
																																																45.004	31.4181
																																																45.031	31.2108
																																																45.06	31.5165
																																																45.0872	30.4125
																																																45.1141	30.9531
																																																45.1421	30.661
																																																45.1683	29.904
																																																45.1963	30.4686
																																																45.2237	29.7963
																																																45.2567	30.1559
																																																45.2827	29.4562
																																																45.3096	28.8641
																																																45.3359	29.5627
																																																45.3629	28.7427
																																																45.3908	28.4369
																																																45.4164	29.0027
																																																45.4435	28.0841
																																																45.4694	27.6787
																																																45.4958	28.2422
																																																45.5224	27.5298
																																																45.5494	27.0099
																																																45.5753	27.5161
																																																45.6013	26.6525
																																																45.6603	26.806
																																																45.7094	25.8783
																																																45.7544	26.136
																																																45.7764	26.2436
																																																45.7958	26.0707
																																																45.8078	24.9793
																																																45.8284	24.8269
																																																45.8697	24.6689
																																																45.8897	24.4662
																																																45.9436	23.8145
																																																45.9903	23.8317
																																																46.0013	23.9268
																																																46.0143	24.1329
																																																46.0273	23.2614
																																																46.1102	22.9063
																																																46.1672	22.4299
																																																46.2941	21.9866
																																																46.3541	21.5263
																																																46.3661	20.5631
																																																46.387	20.5253
																																																46.399	21.225
																																																46.413	20.9433
																																																46.428	20.2378
																																																46.475	20.7589
																																																46.487	20.3827
																																																46.498	19.5965
																																																46.531	19.6758
																																																46.548	19.2271
																																																46.5709	19.4556
																																																46.5819	19.2442
																																																46.5939	19.59
																																																46.6059	18.6117
																																																46.6249	18.5107
																																																46.6467	18.4174
																																																46.6667	18.2618
																																																46.6787	18.8952
																																																46.6917	18.5833
																																																46.7037	18.1137
																																																46.7157	18.9269
																																																46.7277	17.8599
																																																46.7477	17.6995
																																																46.7593	18.1927
																																																46.7718	18.0098
																																																46.7828	17.611
																																																46.7948	18.1594
																																																46.8068	17.1505
																																																46.8368	17.8688
[truncated: 141 more rows]

## Sheet: Figure 5
Figure 5c			Figure 5d											Figure 5d inset
			charge 2s		charge 10s		charge 20s		charge 50s		charge 100s
time (s)	voltage (V)		time (s)	voltage (V)	time (s)	voltage (V)	time (s)	voltage (V)	time (s)	voltage (V)	time (s)	voltage (V)		time (s)	Capacitance (μF)
0.05	0.09622		0.005	5.276	0.005	5.431	0.005	5.466	0.005	5.369	0.005	5.473		2	18.413
0.1	0.09837		0.01	5.276	0.01	5.431	0.01	5.465	0.01	5.367	0.01	5.466		10	19.5926
0.15	0.09652		0.015	5.275	0.015	5.43	0.015	5.465	0.015	5.364	0.015	5.449		20	20.8333
0.2	0.09867		0.02	5.274	0.02	5.43	0.02	5.465	0.02	5.366	0.02	5.456		30	21.0556
0.25	0.09683		0.025	5.273	0.025	5.428	0.025	5.464	0.025	5.367	0.025	5.471		50	21.5556
0.3	0.09898		0.03	5.271	0.03	5.427	0.03	5.462	0.03	5.363	0.03	5.462		100	22.3148
0.35	0.09744		0.035	5.27	0.035	5.426	0.035	5.462	0.035	5.361	0.035	5.446
0.4	0.09929		0.04	5.269	0.04	5.426	0.04	5.461	0.04	5.362	0.04	5.453
0.45	0.09775		0.045	5.267	0.045	5.424	0.045	5.46	0.045	5.362	0.045	5.468
0.5	0.0999		0.05	5.266	0.05	5.423	0.05	5.459	0.05	5.359	0.05	5.459
0.55	0.09837		0.055	5.265	0.055	5.422	0.055	5.458	0.055	5.357	0.055	5.443
0.6	0.1002		0.06	5.264	0.06	5.421	0.06	5.458	0.06	5.358	0.06	5.449
0.65	0.09867		0.065	5.263	0.065	5.42	0.065	5.457	0.065	5.358	0.065	5.464
0.7	0.1005		0.07	5.261	0.07	5.419	0.07	5.456	0.07	5.356	0.07	5.456
0.75	0.09898		0.075	5.26	0.075	5.418	0.075	5.455	0.075	5.353	0.075	5.439
0.8	0.1008		0.08	5.259	0.08	5.418	0.08	5.455	0.08	5.354	0.08	5.446
0.85	0.09929		0.085	5.258	0.085	5.416	0.085	5.454	0.085	5.355	0.085	5.461
0.9	0.1011		0.09	5.256	0.09	5.415	0.09	5.453	0.09	5.352	0.09	5.453
0.95	0.0999		0.095	5.255	0.095	5.414	0.095	5.452	0.095	5.349	0.095	5.436
1	0.1017		0.1	5.255	0.1	5.414	0.1	5.452	0.1	5.35	0.1	5.443
1.05	0.1002		0.105	5.253	0.105	5.412	0.105	5.451	0.105	5.351	0.105	5.458
1.1	0.1021		0.11	5.252	0.11	5.411	0.11	5.45	0.11	5.348	0.11	5.449
1.15	0.1005		0.115	5.251	0.115	5.41	0.115	5.449	0.115	5.346	0.115	5.433
1.2	0.1024		0.12	5.25	0.12	5.41	0.12	5.449	0.12	5.347	0.12	5.439
1.25	0.1008		0.125	5.249	0.125	5.409	0.125	5.448	0.125	5.348	0.125	5.454
1.3	0.1027		0.13	5.247	0.13	5.407	0.13	5.447	0.13	5.345	0.13	5.446
1.35	0.1011		0.135	5.246	0.135	5.407	0.135	5.446	0.135	5.342	0.135	5.43
1.4	0.1033		0.14	5.246	0.14	5.406	0.14	5.446	0.14	5.343	0.14	5.436
1.45	0.1017		0.145	5.244	0.145	5.405	0.145	5.445	0.145	5.345	0.145	5.452
1.5	0.1036		0.15	5.243	0.15	5.404	0.15	5.444	0.15	5.342	0.15	5.444
1.55	0.1021		0.155	5.242	0.155	5.403	0.155	5.443	0.155	5.339	0.155	5.427
1.6	0.1039		0.16	5.241	0.16	5.403	0.16	5.443	0.16	5.34	0.16	5.434
1.65	0.1024		0.165	5.24	0.165	5.402	0.165	5.442	0.165	5.341	0.165	5.449
1.7	0.1042		0.17	5.238	0.17	5.4	0.17	5.441	0.17	5.338	0.17	5.441
1.75	0.103		0.175	5.238	0.175	5.4	0.175	5.44	0.175	5.336	0.175	5.424
1.8	0.1045		0.18	5.237	0.18	5.399	0.18	5.44	0.18	5.337	0.18	5.431
1.85	0.1033		0.185	5.236	0.185	5.398	0.185	5.44	0.185	5.338	0.185	5.447
1.9	0.1048		0.19	5.234	0.19	5.397	0.19	5.438	0.19	5.335	0.19	5.439
1.95	0.1036		0.195	5.234	0.195	5.396	0.195	5.438	0.195	5.333	0.195	5.422
2	0.1054		0.2	5.233	0.2	5.396	0.2	5.438	0.2	5.334	0.2	5.429
2.05	0.1039		0.205	5.232	0.205	5.395	0.205	5.437	0.205	5.335	0.205	5.444
2.1	0.1057		0.21	5.23	0.21	5.394	0.21	5.436	0.21	5.332	0.21	5.436
2.15	0.1045		0.215	5.229	0.215	5.393	0.215	5.435	0.215	5.33	0.215	5.42
2.2	0.106		0.22	5.229	0.22	5.393	0.22	5.435	0.22	5.331	0.22	5.426
2.25	0.1048		0.225	5.228	0.225	5.392	0.225	5.434	0.225	5.332	0.225	5.442
2.3	0.1064		0.23	5.226	0.23	5.39	0.23	5.433	0.23	5.329	0.23	5.434
2.35	0.1051		0.235	5.225	0.235	5.39	0.235	5.433	0.235	5.327	0.235	5.417
2.4	0.107		0.24	5.225	0.24	5.389	0.24	5.433	0.24	5.328	0.24	5.424
2.45	0.1054		0.245	5.224	0.245	5.388	0.245	5.432	0.245	5.329	0.245	5.439
2.5	0.1073		0.25	5.222	0.25	5.387	0.25	5.431	0.25	5.326	0.25	5.432
2.55	0.1057		0.255	5.221	0.255	5.387	0.255	5.43	0.255	5.324	0.255	5.415
2.6	0.1076		0.26	5.221	0.26	5.386	0.26	5.43	0.26	5.325	0.26	5.422
2.65	0.1064		0.265	5.22	0.265	5.385	0.265	5.429	0.265	5.326	0.265	5.438
2.7	0.1079		0.27	5.218	0.27	5.384	0.27	5.428	0.27	5.323	0.27	5.43
2.75	0.1067		0.275	5.217	0.275	5.383	0.275	5.428	0.275	5.321	0.275	5.414
2.8	0.1082		0.28	5.217	0.28	5.383	0.28	5.428	0.28	5.322	0.28	5.421
2.85	0.107		0.285	5.216	0.285	5.382	0.285	5.427	0.285	5.323	0.285	5.436
2.9	0.1085		0.29	5.214	0.29	5.381	0.29	5.426	0.29	5.32	0.29	5.429
2.95	0.1073		0.295	5.214	0.295	5.38	0.295	5.425	0.295	5.318	0.295	5.412
3	0.1088		0.3	5.213	0.3	5.38	0.3	5.425	0.3	5.319	0.3	5.419
3.05	0.1079		0.305	5.212	0.305	5.379	0.305	5.424	0.305	5.32	0.305	5.435
3.1	0.1094		0.31	5.21	0.31	5.378	0.31	5.423	0.31	5.318	0.31	5.427
3.15	0.1082		0.315	5.21	0.315	5.377	0.315	5.423	0.315	5.315	0.315	5.41
3.2	0.1097		0.32	5.209	0.32	5.377	0.32	5.423	0.32	5.317	0.32	5.417
3.25	0.1085		0.325	5.208	0.325	5.376	0.325	5.422	0.325	5.318	0.325	5.433
3.3	0.11		0.33	5.207	0.33	5.375	0.33	5.421	0.33	5.315	0.33	5.426
3.35	0.1088		0.335	5.206	0.335	5.374	0.335	5.42	0.335	5.312	0.335	5.409
3.4	0.1104		0.34	5.205	0.34	5.374	0.34	5.42	0.34	5.314	0.34	5.415
3.45	0.1097		0.345	5.204	0.345	5.373	0.345	5.42	0.345	5.315	0.345	5.431
3.5	0.1119		0.35	5.203	0.35	5.372	0.35	5.419	0.35	5.312	0.35	5.424
3.55	0.1094		0.355	5.202	0.355	5.371	0.355	5.418	0.355	5.31	0.355	5.408
3.6	0.1125		0.36	5.202	0.36	5.371	0.36	5.418	0.36	5.311	0.36	5.414
3.65	0.1097		0.365	5.201	0.365	5.37	0.365	5.417	0.365	5.312	0.365	5.43
3.7	0.1125		0.37	5.199	0.37	5.369	0.37	5.416	0.37	5.309	0.37	5.424
3.75	0.11		0.375	5.199	0.375	5.368	0.375	5.416	0.375	5.307	0.375	5.407
3.8	0.1128		0.38	5.198	0.38	5.368	0.38	5.416	0.38	5.308	0.38	5.414
3.85	0.1104		0.385	5.197	0.385	5.367	0.385	5.415	0.385	5.309	0.385	5.43
3.9	0.1134		0.39	5.196	0.39	5.366	0.39	5.414	0.39	5.306	0.39	5.423
3.95	0.1107		0.395	5.195	0.395	5.365	0.395	5.413	0.395	5.304	0.395	5.406
4	0.1134		0.4	5.195	0.4	5.365	0.4	5.413	0.4	5.306	0.4	5.413
4.05	0.1113		0.405	5.193	0.405	5.364	0.405	5.413	0.405	5.306	0.405	5.429
4.1	0.114		0.41	5.192	0.41	5.363	0.41	5.412	0.41	5.304	0.41	5.422
4.15	0.1116		0.415	5.191	0.415	5.362	0.415	5.411	0.415	5.301	0.415	5.405
4.2	0.114		0.42	5.191	0.42	5.362	0.42	5.411	0.42	5.303	0.42	5.411
4.25	0.1119		0.425	5.19	0.425	5.361	0.425	5.41	0.425	5.304	0.425	5.427
4.3	0.1143		0.43	5.188	0.43	5.36	0.43	5.409	0.43	5.301	0.43	5.419
4.35	0.1122		0.435	5.188	0.435	5.359	0.435	5.409	0.435	5.299	0.435	5.4
4.4	0.1147		0.44	5.187	0.44	5.359	0.44	5.409	0.44	5.3	0.44	5.408
4.45	0.1125		0.445	5.186	0.445	5.358	0.445	5.408	0.445	5.301	0.445	5.423
4.5	0.1147		0.45	5.185	0.45	5.357	0.45	5.407	0.45	5.298	0.45	5.417
4.55	0.1128		0.455	5.184	0.455	5.356	0.455	5.407	0.455	5.296	0.455	5.4
4.6	0.115		0.46	5.184	0.46	5.356	0.46	5.407	0.46	5.298	0.46	5.407
4.65	0.1134		0.465	5.183	0.465	5.355	0.465	5.406	0.465	5.299	0.465	5.423
4.7	0.1153		0.47	5.181	0.47	5.354	0.47	5.405	0.47	5.296	0.47	5.416
4.75	0.1137		0.475	5.181	0.475	5.354	0.475	5.404	0.475	5.294	0.475	5.399
4.8	0.1156		0.48	5.18	0.48	5.353	0.48	5.404	0.48	5.295	0.48	5.405
4.85	0.1143		0.485	5.179	0.485	5.352	0.485	5.404	0.485	5.296	0.485	5.422
4.9	0.1156		0.49	5.178	0.49	5.351	0.49	5.403	0.49	5.293	0.49	5.415
4.95	0.1147		0.495	5.177	0.495	5.351	0.495	5.402	0.495	5.291	0.495	5.398
5	0.1159		0.5	5.177	0.5	5.35	0.5	5.402	0.5	5.292	0.5	5.404
5.05	0.115		0.505	5.176	0.505	5.349	0.505	5.402	0.505	5.293	0.505	5.421
5.1	0.1162		0.51	5.174	0.51	5.348	0.51	5.4	0.51	5.291	0.51	5.414
5.15	0.1153		0.515	5.174	0.515	5.348	0.515	5.4	0.515	5.288	0.515	5.397
5.2	0.1165		0.52	5.174	0.52	5.348	0.52	5.4	0.52	5.29	0.52	5.402
5.25	0.1156		0.525	5.172	0.525	5.347	0.525	5.399	0.525	5.291	0.525	5.419
5.3	0.1168		0.53	5.171	0.53	5.345	0.53	5.398	0.53	5.288	0.53	5.408
5.35	0.1159		0.535	5.17	0.535	5.345	0.535	5.398	0.535	5.286	0.535	5.392
5.4	0.1171		0.54	5.17	0.54	5.345	0.54	5.398	0.54	5.287	0.54	5.396
5.45	0.1162		0.545	5.169	0.545	5.344	0.545	5.397	0.545	5.288	0.545	5.411
5.5	0.1171		0.55	5.168	0.55	5.343	0.55	5.396	0.55	5.285	0.55	5.403
5.55	0.1168		0.555	5.167	0.555	5.343	0.555	5.396	0.555	5.283	0.555	5.389
5.6	0.1174		0.56	5.167	0.56	5.342	0.56	5.396	0.56	5.285	0.56	5.393
5.65	0.1171		0.565	5.166	0.565	5.341	0.565	5.395	0.565	5.286	0.565	5.396
5.7	0.1177		0.57	5.164	0.57	5.34	0.57	5.394	0.57	5.283	0.57	5.396
5.75	0.1174		0.575	5.164	0.575	5.34	0.575	5.393	0.575	5.281	0.575	5.381
5.8	0.118		0.58	5.163	0.58	5.339	0.58	5.394	0.58	5.282	0.58	5.39
5.85	0.118		0.585	5.162	0.585	5.338	0.585	5.393	0.585	5.283	0.585	5.392
5.9	0.1183		0.59	5.161	0.59	5.337	0.59	5.392	0.59	5.28	0.59	5.392
5.95	0.1183		0.595	5.161	0.595	5.337	0.595	5.391	0.595	5.278	0.595	5.391
6	0.1183		0.6	5.16	0.6	5.337	0.6	5.391	0.6	5.28	0.6	5.392
6.05	0.1187		0.605	5.159	0.605	5.336	0.605	5.391	0.605	5.281	0.605	5.392
6.1	0.1187		0.61	5.158	0.61	5.335	0.61	5.39	0.61	5.278	0.61	5.391
6.15	0.119		0.615	5.157	0.615	5.334	0.615	5.389	0.615	5.276	0.615	5.39
6.2	0.119		0.62	5.157	0.62	5.334	0.62	5.389	0.62	5.277	0.62	5.39
6.25	0.1196		0.625	5.156	0.625	5.333	0.625	5.389	0.625	5.278	0.625	5.39
6.3	0.1193		0.63	5.154	0.63	5.332	0.63	5.388	0.63	5.275	0.63	5.39
6.35	0.1199		0.635	5.154	0.635	5.332	0.635	5.387	0.635	5.273	0.635	5.389
6.4	0.1193		0.64	5.154	0.64	5.331	0.64	5.387	0.64	5.275	0.64	5.388
6.45	0.1202		0.645	5.153	0.645	5.33	0.645	5.386	0.645	5.276	0.645	5.389
6.5	0.1196		0.65	5.151	0.65	5.329	0.65	5.385	0.65	5.273	0.65	5.388
6.55	0.1205		0.655	5.151	0.655	5.329	0.655	5.385	0.655	5.271	0.655	5.387
6.6	0.1199		0.66	5.15	0.66	5.329	0.66	5.385	0.66	5.272	0.66	5.387
6.65	0.1208		0.665	5.149	0.665	5.328	0.665	5.384	0.665	5.273	0.665	5.387
6.7	0.1202		0.67	5.148	0.67	5.327	0.67	5.383	0.67	5.27	0.67	5.386
6.75	0.1211		0.675	5.148	0.675	5.326	0.675	5.383	0.675	5.268	0.675	5.385
6.8	0.1202		0.68	5.147	0.68	5.326	0.68	5.383	0.68	5.27	0.68	5.385
6.85	0.1214		0.685	5.146	0.685	5.325	0.685	5.382	0.685	5.271	0.685	5.385
6.9	0.1205		0.69	5.145	0.69	5.324	0.69	5.381	0.69	5.268	0.69	5.384
6.95	0.122		0.695	5.144	0.695	5.324	0.695	5.381	0.695	5.266	0.695	5.383
7	0.1208		0.7	5.144	0.7	5.323	0.7	5.381	0.7	5.267	0.7	5.383
7.05	0.1223		0.705	5.143	0.705	5.322	0.705	5.38	0.705	5.268	0.705	5.383
7.1	0.1208		0.71	5.142	0.71	5.321	0.71	5.379	0.71	5.265	0.71	5.382
7.15	0.1226		0.715	5.141	0.715	5.321	0.715	5.379	0.715	5.263	0.715	5.381
7.2	0.1211		0.72	5.141	0.72	5.321	0.72	5.379	0.72	5.265	0.72	5.381
7.25	0.123		0.725	5.14	0.725	5.32	0.725	5.378	0.725	5.266	0.725	5.381
7.3	0.1214		0.73	5.138	0.73	5.319	0.73	5.377	0.73	5.263	0.73	5.38
7.35	0.1233		0.735	5.138	0.735	5.319	0.735	5.377	0.735	5.261	0.735	5.379
7.4	0.1217		0.74	5.138	0.74	5.318	0.74	5.377	0.74	5.263	0.74	5.379
7.45	0.1236		0.745	5.137	0.745	5.317	0.745	5.376	0.745	5.263	0.745	5.379
7.5	0.1217		0.75	5.135	0.75	5.316	0.75	5.375	0.75	5.26	0.75	5.378
7.55	0.1242		0.755	5.135	0.755	5.316	0.755	5.375	0.755	5.258	0.755	5.377
7.6	0.122		0.76	5.135	0.76	5.316	0.76	5.375	0.76	5.26	0.76	5.377
7.65	0.1245		0.765	5.134	0.765	5.315	0.765	5.374	0.765	5.261	0.765	5.377
7.7	0.1223		0.77	5.132	0.77	5.314	0.77	5.373	0.77	5.258	0.77	5.377
7.75	0.1248		0.775	5.132	0.775	5.313	0.775	5.373	0.775	5.256	0.775	5.375
7.8	0.1223		0.78	5.132	0.78	5.313	0.78	5.373	0.78	5.258	0.78	5.375
7.85	0.1251		0.785	5.131	0.785	5.312	0.785	5.372	0.785	5.259	0.785	5.375
7.9	0.1226		0.79	5.129	0.79	5.311	0.79	5.371	0.79	5.256	0.79	5.375
7.95	0.1254		0.795	5.129	0.795	5.311	0.795	5.371	0.795	5.254	0.795	5.374
8	0.123		0.8	5.129	0.8	5.311	0.8	5.371	0.8	5.256	0.8	5.373
8.05	0.1257		0.805	5.127	0.805	5.31	0.805	5.37	0.805	5.256	0.805	5.374
8.1	0.123		0.81	5.126	0.81	5.309	0.81	5.369	0.81	5.253	0.81	5.373
8.15	0.126		0.815	5.126	0.815	5.308	0.815	5.369	0.815	5.251	0.815	5.372
8.2	0.1233		0.82	5.125	0.82	5.308	0.82	5.369	0.82	5.253	0.82	5.372
8.25	0.1263		0.825	5.124	0.825	5.307	0.825	5.368	0.825	5.254	0.825	5.372
8.3	0.1236		0.83	5.123	0.83	5.306	0.83	5.367	0.83	5.251	0.83	5.371
8.35	0.1269		0.835	5.123	0.835	5.306	0.835	5.367	0.835	5.249	0.835	5.37
8.4	0.1239		0.84	5.122	0.84	5.306	0.84	5.367	0.84	5.251	0.84	5.37
8.45	0.1273		0.845	5.121	0.845	5.305	0.845	5.366	0.845	5.252	0.845	5.37
8.5	0.1242		0.85	5.12	0.85	5.304	0.85	5.365	0.85	5.248	0.85	5.369
8.55	0.1276		0.855	5.12	0.855	5.303	0.855	5.365	0.855	5.247	0.855	5.368
8.6	0.1245		0.86	5.119	0.86	5.303	0.86	5.365	0.86	5.249	0.86	5.368
8.65	0.1279		0.865	5.118	0.865	5.302	0.865	5.364	0.865	5.249	0.865	5.368
8.7	0.1245		0.87	5.117	0.87	5.301	0.87	5.363	0.87	5.246	0.87	5.367
8.75	0.1282		0.875	5.117	0.875	5.301	0.875	5.363	0.875	5.244	0.875	5.366
8.8	0.1248		0.88	5.116	0.88	5.301	0.88	5.363	0.88	5.246	0.88	5.366
8.85	0.1285		0.885	5.115	0.885	5.3	0.885	5.362	0.885	5.247	0.885	5.366
8.9	0.1251		0.89	5.114	0.89	5.299	0.89	5.361	0.89	5.244	0.89	5.365
8.95	0.1288		0.895	5.114	0.895	5.298	0.895	5.361	0.895	5.242	0.895	5.364
9	0.1251		0.9	5.113	0.9	5.298	0.9	5.361	0.9	5.244	0.9	5.364
9.05	0.1291		0.905	5.112	0.905	5.297	0.905	5.36	0.905	5.245	0.905	5.364
9.1	0.1254		0.91	5.111	0.91	5.296	0.91	5.359	0.91	5.241	0.91	5.363
9.15	0.1294		0.915	5.111	0.915	5.296	0.915	5.359	0.915	5.239	0.915	5.362
9.2	0.1257		0.92	5.11	0.92	5.296	0.92	5.359	0.92	5.241	0.92	5.362
9.25	0.1297		0.925	5.109	0.925	5.295	0.925	5.358	0.925	5.242	0.925	5.362
9.3	0.1257		0.93	5.108	0.93	5.294	0.93	5.357	0.93	5.239	0.93	5.362
9.35	0.13		0.935	5.108	0.935	5.293	0.935	5.357	0.935	5.237	0.935	5.361
9.4	0.126		0.94	5.108	0.94	5.293	0.94	5.357	0.94	5.239	0.94	5.36
9.45	0.1303		0.945	5.107	0.945	5.292	0.945	5.357	0.945	5.24	0.945	5.361
9.5	0.1263		0.95	5.105	0.95	5.291	0.95	5.355	0.95	5.236	0.95	5.36
9.55	0.1306		0.955	5.105	0.955	5.291	0.955	5.355	0.955	5.235	0.955	5.359
9.6	0.1266		0.96	5.105	0.96	5.291	0.96	5.355	0.96	5.237	0.96	5.358
9.65	0.1309		0.965	5.104	0.965	5.29	0.965	5.355	0.965	5.237	0.965	5.359
9.7	0.1269		0.97	5.102	0.97	5.289	0.97	5.354	0.97	5.234	0.97	5.358
9.75	0.1313		0.975	5.102	0.975	5.289	0.975	5.353	0.975	5.232	0.975	5.357
9.8	0.1269		0.98	5.102	0.98	5.288	0.98	5.353	0.98	5.235	0.98	5.357
9.85	0.1316		0.985	5.101	0.985	5.287	0.985	5.353	0.985	5.235	0.985	5.357
9.9	0.1273		0.99	5.099	0.99	5.286	0.99	5.352	0.99	5.232	0.99	5.356
9.95	0.1319		0.995	5.099	0.995	5.286	0.995	5.351	0.995	5.23	0.995	5.355
10	0.1273		1	5.099	1	5.286	1	5.351	1	5.232	1	5.355
10.05	0.1322		1.005	5.098	1.005	5.285	1.005	5.351	1.005	5.233	1.005	5.355
10.1	0.1276		1.01	5.097	1.01	5.284	1.01	5.35	1.01	5.23	1.01	5.354
10.15	0.1325		1.015	5.096	1.015	5.284	1.015	5.349	1.015	5.228	1.015	5.353
10.2	1.685		1.02	5.096	1.02	5.283	1.02	5.349	1.02	5.23	1.02	5.353
10.25	2.635		1.025	5.095	1.025	5.282	1.025	5.349	1.025	5.231	1.025	5.353
10.3	3.092		1.03	5.094	1.03	5.281	1.03	5.348	1.03	5.227	1.03	5.353
10.35	3.395		1.035	5.093	1.035	5.281	1.035	5.347	1.035	5.226	1.035	5.352
10.4	3.615		1.04	5.093	1.04	5.281	1.04	5.348	1.04	5.228	1.04	5.351
10.45	3.783		1.045	5.092	1.045	5.28	1.045	5.347	1.045	5.228	1.045	5.352
10.5	3.917		1.05	5.091	1.05	5.279	1.05	5.346	1.05	5.225	1.05	5.351
10.55	4.025		1.055	5.091	1.055	5.279	1.055	5.345	1.055	5.223	1.055	5.35
10.6	4.115		1.06	5.09	1.06	5.279	1.06	5.346	1.06	5.225	1.06	5.35
10.65	4.192		1.065	5.089	1.065	5.278	1.065	5.345	1.065	5.226	1.065	5.35
10.7	4.257		1.07	5.088	1.07	5.277	1.07	5.344	1.07	5.223	1.07	5.349
10.75	4.314		1.075	5.088	1.075	5.276	1.075	5.344	1.075	5.221	1.075	5.348
10.8	4.365		1.08	5.087	1.08	5.276	1.08	5.344	1.08	5.223	1.08	5.348
10.85	4.411		1.085	5.086	1.085	5.275	1.085	5.343	1.085	5.224	1.085	5.348
10.9	4.445		1.09	5.085	1.09	5.274	1.09	5.342	1.09	5.22	1.09	5.347
10.95	4.482		1.095	5.085	1.095	5.274	1.095	5.342	1.095	5.219	1.095	5.346
11	4.517		1.1	5.085	1.1	5.274	1.1	5.342	1.1	5.221	1.1	5.346
11.05	4.549		1.105	5.084	1.105	5.273	1.105	5.341	1.105	5.222	1.105	5.346
11.1	4.575		1.11	5.082	1.11	5.272	1.11	5.34	1.11	5.218	1.11	5.346
11.15	4.602		1.115	5.082	1.115	5.272	1.115	5.34	1.115	5.217	1.115	5.344
11.2	4.626		1.12	5.082	1.12	5.272	1.12	5.34	1.12	5.219	1.12	5.344
11.25	4.65		1.125	5.081	1.125	5.271	1.125	5.34	1.125	5.219	1.125	5.344
11.3	4.672		1.13	5.08	1.13	5.27	1.13	5.338	1.13	5.216	1.13	5.344
11.35	4.692		1.135	5.079	1.135	5.269	1.135	5.338	1.135	5.214	1.135	5.343
11.4	4.711		1.14	5.079	1.14	5.269	1.14	5.338	1.14	5.216	1.14	5.343
11.45	4.73		1.145	5.078	1.145	5.268	1.145	5.338	1.145	5.217	1.145	5.343
11.5	4.745		1.15	5.077	1.15	5.267	1.15	5.337	1.15	5.214	1.15	5.342
11.55	4.762		1.155	5.076	1.155	5.267	1.155	5.336	1.155	5.212	1.155	5.341
11.6	4.776		1.16	5.076	1.16	5.267	1.16	5.336	1.16	5.214	1.16	5.341
11.65	4.792		1.165	5.075	1.165	5.266	1.165	5.336	1.165	5.215	1.165	5.341
11.7	4.807		1.17	5.074	1.17	5.265	1.17	5.335	1.17	5.211	1.17	5.34
11.75	4.829		1.175	5.074	1.175	5.265	1.175	5.334	1.175	5.21	1.175	5.339
11.8	4.847		1.18	5.074	1.18	5.265	1.18	5.335	1.18	5.212	1.18	5.339
11.85	4.866		1.185	5.073	1.185	5.264	1.185	5.334	1.185	5.213	1.185	5.339
11.9	4.881		1.19	5.071	1.19	5.263	1.19	5.333	1.19	5.209	1.19	5.339
11.95	4.896		1.195	5.071	1.195	5.263	1.195	5.333	1.195	5.207	1.195	5.338
12	4.907		1.2	5.071	1.2	5.262	1.2	5.333	1.2	5.21	1.2	5.337
12.05	4.92		1.205	5.07	1.205	5.261	1.205	5.332	1.205	5.21	1.205	5.338
12.1	4.932		1.21	5.069	1.21	5.26	1.21	5.331	1.21	5.207	1.21	5.337
12.15	4.944		1.215	5.068	1.215	5.26	1.215	5.331	1.215	5.205	1.215	5.336
12.2	4.953		1.22	5.068	1.22	5.26	1.22	5.331	1.22	5.208	1.22	5.336
12.25	4.964		1.225	5.067	1.225	5.259	1.225	5.33	1.225	5.208	1.225	5.336
12.3	4.975		1.23	5.066	1.23	5.258	1.23	5.329	1.23	5.205	1.23	5.335
12.35	4.989		1.235	5.066	1.235	5.258	1.235	5.329	1.235	5.203	1.235	5.334
12.4	5		1.24	5.065	1.24	5.258	1.24	5.329	1.24	5.205	1.24	5.334
12.45	5.014		1.245	5.065	1.245	5.257	1.245	5.328	1.245	5.206	1.245	5.334
12.5	5.023		1.25	5.063	1.25	5.256	1.25	5.327	1.25	5.202	1.25	5.333
12.55	5.036		1.255	5.063	1.255	5.256	1.255	5.327	1.255	5.201	1.255	5.332
12.6	5.044		1.26	5.063	1.26	5.255	1.26	5.327	1.26	5.203	1.26	5.332
12.65	5.056		1.265	5.062	1.265	5.255	1.265	5.327	1.265	5.204	1.265	5.332
12.7	5.075		1.27	5.061	1.27	5.254	1.27	5.325	1.27	5.2	1.27	5.332
12.75	5.096		1.275	5.06	1.275	5.253	1.275	5.325	1.275	5.199	1.275	5.331
12.8	5.112		1.28	5.06	1.28	5.253	1.28	5.325	1.28	5.201	1.28	5.33
12.85	5.13		1.285	5.059	1.285	5.252	1.285	5.325	1.285	5.202	1.285	5.331
12.9	5.145		1.29	5.058	1.29	5.251	1.29	5.324	1.29	5.198	1.29	5.33
12.95	5.161		1.295	5.058	1.295	5.251	1.295	5.323	1.295	5.197	1.295	5.329
13	5.173		1.3	5.057	1.3	5.251	1.3	5.323	1.3	5.199	1.3	5.329
13.05	5.187		1.305	5.056	1.305	5.25	1.305	5.323	1.305	5.199	1.305	5.329
13.1	5.196		1.31	5.055	1.31	5.249	1.31	5.322	1.31	5.196	1.31	5.328
13.15	5.205		1.315	5.055	1.315	5.249	1.315	5.322	1.315	5.194	1.315	5.327
13.2	5.21		1.32	5.055	1.32	5.249	1.32	5.322	1.32	5.197	1.32	5.327
13.25	5.217		1.325	5.054	1.325	5.248	1.325	5.321	1.325	5.197	1.325	5.327
13.3	5.222		1.33	5.053	1.33	5.247	1.33	5.32	1.33	5.194	1.33	5.327
13.35	5.229		1.335	5.052	1.335	5.247	1.335	5.32	1.335	5.192	1.335	5.325
13.4	5.231		1.34	5.052	1.34	5.246	1.34	5.32	1.34	5.194	1.34	5.325
13.45	5.236		1.345	5.051	1.345	5.246	1.345	5.319	1.345	5.195	1.345	5.325
13.5	5.237		1.35	5.05	1.35	5.245	1.35	5.318	1.35	5.192	1.35	5.325
13.55	5.244		1.355	5.05	1.355	5.244	1.355	5.318	1.355	5.19	1.355	5.324
13.6	5.248		1.36	5.049	1.36	5.244	1.36	5.318	1.36	5.192	1.36	5.324
13.65	5.254		1.365	5.049	1.365	5.243	1.365	5.318	1.365	5.193	1.365	5.324
13.7	5.256		1.37	5.047	1.37	5.242	1.37	5.317	1.37	5.189	1.37	5.323
13.75	5.259		1.375	5.047	1.375	5.242	1.375	5.316	1.375	5.188	1.375	5.322
13.8	5.263		1.38	5.047	1.38	5.242	1.38	5.316	1.38	5.19	1.38	5.322
13.85	5.269		1.385	5.046	1.385	5.241	1.385	5.316	1.385	5.19	1.385	5.322
13.9	5.275		1.39	5.045	1.39	5.24	1.39	5.315	1.39	5.187	1.39	5.322
13.95	5.291		1.395	5.044	1.395	5.24	1.395	5.315	1.395	5.186	1.395	5.321
14	5.308		1.4	5.044	1.4	5.24	1.4	5.315	1.4	5.188	1.4	5.32
14.05	5.328		1.405	5.043	1.405	5.239	1.405	5.314	1.405	5.188	1.405	5.321
14.1	5.343		1.41	5.042	1.41	5.238	1.41	5.313	1.41	5.185	1.41	5.32
14.15	5.357		1.415	5.042	1.415	5.238	1.415	5.313	1.415	5.184	1.415	5.319
14.2	5.367		1.42	5.042	1.42	5.238	1.42	5.313	1.42	5.186	1.42	5.319
14.25	5.378		1.425	5.041	1.425	5.237	1.425	5.312	1.425	5.186	1.425	5.319
14.3	5.393		1.43	5.04	1.43	5.236	1.43	5.311	1.43	5.183	1.43	5.318
14.35	5.413		1.435	5.039	1.435	5.235	1.435	5.311	1.435	5.182	1.435	5.317
14.4	5.433		1.44	5.039	1.44	5.235	1.44	5.311	1.44	5.184	1.44	5.317
14.45	5.452		1.445	5.038	1.445	5.234	1.445	5.311	1.445	5.184	1.445	5.317
14.5	5.463		1.45	5.037	1.45	5.234	1.45	5.309	1.45	5.181	1.45	5.317
14.55	5.474		1.455	5.037	1.455	5.233	1.455	5.309	1.455	5.179	1.455	5.315
14.6	5.482		1.46	5.037	1.46	5.233	1.46	5.309	1.46	5.182	1.46	5.315
14.65	5.493		1.465	5.036	1.465	5.232	1.465	5.309	1.465	5.184	1.465	5.315
14.7	5.501		1.47	5.035	1.47	5.231	1.47	5.308	1.47	5.184	1.47	5.315
14.75	5.512		1.475	5.034	1.475	5.231	1.475	5.307	1.475	5.185	1.475	5.314
14.8	5.519		1.48	5.034	1.48	5.231	1.48	5.308	1.48	5.186	1.48	5.314
14.85	5.528		1.485	5.033	1.485	5.23	1.485	5.307	1.485	5.186	1.485	5.314
14.9	5.538		1.49	5.032	1.49	5.229	1.49	5.306	1.49	5.186	1.49	5.313
14.95	5.548		1.495	5.032	1.495	5.229	1.495	5.306	1.495	5.186	1.495	5.312
15	5.555		1.5	5.031	1.5	5.229	1.5	5.306	1.5	5.186	1.5	5.312
15.05	5.564		1.505	5.031	1.505	5.228	1.505	5.305	1.505	5.187	1.505	5.312
15.1	5.57		1.51	5.029	1.51	5.227	1.51	5.304	1.51	5.186	1.51	5.311
15.15	5.578		1.515	5.029	1.515	5.227	1.515	5.304	1.515	5.186	1.515	5.311
15.2	5.584		1.52	5.029	1.52	5.227	1.52	5.304	1.52	5.186	1.52	5.31
15.25	5.592		1.525	5.028	1.525	5.226	1.525	5.304	1.525	5.186	1.525	5.311
15.3	5.596		1.53	5.027	1.53	5.225	1.53	5.302	1.53	5.186	1.53	5.31
15.35	5.602		1.535	5.027	1.535	5.225	1.535	5.302	1.535	5.185	1.535	5.309
15.4	5.606		1.54	5.026	1.54	5.224	1.54	5.302	1.54	5.186	1.54	5.309
15.45	5.613		1.545	5.026	1.545	5.224	1.545	5.302	1.545	5.186	1.545	5.309
15.5	5.616		1.55	5.024	1.55	5.223	1.55	5.301	1.55	5.185	1.55	5.308
15.55	5.621		1.555	5.024	1.555	5.223	1.555	5.3	1.555	5.185	1.555	5.307
15.6	5.624		1.56	5.024	1.56	5.222	1.56	5.301	1.56	5.185	1.56	5.307
15.65	5.629		1.565	5.023	1.565	5.221	1.565	5.3	1.565	5.185	1.565	5.307
15.7	5.63		1.57	5.022	1.57	5.221	1.57	5.299	1.57	5.184	1.57	5.307
15.75	5.634		1.575	5.022	1.575	5.22	1.575	5.299	1.575	5.184	1.575	5.306
15.8	5.636		1.58	5.022	1.58	5.22	1.58	5.299	1.58	5.184	1.58	5.305
15.85	5.639		1.585	5.021	1.585	5.219	1.585	5.298	1.585	5.184	1.585	5.306
15.9	5.64		1.59	5.02	1.59	5.218	1.59	5.297	1.59	5.184	1.59	5.305
15.95	5.642		1.595	5.019	1.595	5.218	1.595	5.297	1.595	5.183	1.595	5.304
16	5.643		1.6	5.019	1.6	5.218	1.6	5.297	1.6	5.184	1.6	5.304
16.05	5.646		1.605	5.018	1.605	5.217	1.605	5.297	1.605	5.184	1.605	5.304
16.1	5.647		1.61	5.017	1.61	5.216	1.61	5.296	1.61	5.183	1.61	5.303
16.15	5.649		1.615	5.017	1.615	5.216	1.615	5.295	1.615	5.182	1.615	5.302
16.2	5.649		1.62	5.017	1.62	5.216	1.62	5.295	1.62	5.183	1.62	5.302
16.25	5.651		1.625	5.016	1.625	5.215	1.625	5.295	1.625	5.183	1.625	5.302
16.3	5.649		1.63	5.015	1.63	5.214	1.63	5.294	1.63	5.182	1.63	5.302
16.35	5.649		1.635	5.014	1.635	5.214	1.635	5.294	1.635	5.182	1.635	5.301
16.4	5.644		1.64	5.014	1.64	5.214	1.64	5.294	1.64	5.182	1.64	5.301
16.45	5.642		1.645	5.013	1.645	5.213	1.645	5.293	1.645	5.182	1.645	5.301
16.5	5.639		1.65	5.012	1.65	5.212	1.65	5.292	1.65	5.181	1.65	5.3
16.55	5.636		1.655	5.012	1.655	5.212	1.655	5.292	1.655	5.18	1.655	5.299
16.6	5.631		1.66	5.012	1.66	5.212	1.66	5.292	1.66	5.181	1.66	5.299
16.65	5.628		1.665	5.011	1.665	5.211	1.665	5.291	1.665	5.181	1.665	5.299
16.7	5.623		1.67	5.01	1.67	5.21	1.67	5.29	1.67	5.18	1.67	5.298
16.75	5.62		1.675	5.009	1.675	5.21	1.675	5.29	1.675	5.179	1.675	5.298
16.8	5.615		1.68	5.009	1.68	5.209	1.68	5.29	1.68	5.18	1.68	5.297
16.85	5.614		1.685	5.008	1.685	5.209	1.685	5.29	1.685	5.18	1.685	5.298
16.9	5.612		1.69	5.007	1.69	5.208	1.69	5.289	1.69	5.179	1.69	5.297
16.95	5.612		1.695	5.007	1.695	5.208	1.695	5.288	1.695	5.178	1.695	5.296
17	5.611		1.7	5.007	1.7	5.207	1.7	5.289	1.7	5.179	1.7	5.296
17.05	5.613		1.705	5.006	1.705	5.206	1.705	5.288	1.705	5.179	1.705	5.296
17.1	5.612		1.71	5.005	1.71	5.206	1.71	5.287	1.71	5.178	1.71	5.295
17.15	5.613		1.715	5.004	1.715	5.205	1.715	5.287	1.715	5.177	1.715	5.294
17.2	5.611		1.72	5.004	1.72	5.205	1.72	5.287	1.72	5.178	1.72	5.294
17.25	5.613		1.725	5.003	1.725	5.204	1.725	5.286	1.725	5.178	1.725	5.294
17.3	5.613		1.73	5.002	1.73	5.203	1.73	5.285	1.73	5.177	1.73	5.294
17.35	5.616		1.735	5.002	1.735	5.203	1.735	5.285	1.735	5.176	1.735	5.293
17.4	5.615		1.74	5.002	1.74	5.203	1.74	5.285	1.74	5.177	1.74	5.293
17.45	5.618		1.745	5.001	1.745	5.202	1.745	5.285	1.745	5.177	1.745	5.293
17.5	5.619		1.75	5	1.75	5.201	1.75	5.284	1.75	5.176	1.75	5.292
17.55	5.621		1.755	5	1.755	5.201	1.755	5.283	1.755	5.175	1.755	5.291
17.6	5.62		1.76	4.999	1.76	5.201	1.76	5.283	1.76	5.176	1.76	5.291
17.65	5.622		1.765	4.999	1.765	5.2	1.765	5.283	1.765	5.175	1.765	5.291
17.7	5.621		1.77	4.998	1.77	5.199	1.77	5.282	1.77	5.174	1.77	5.291
17.75	5.622		1.775	4.997	1.775	5.199	1.775	5.282	1.775	5.174	1.775	5.289
17.8	5.62		1.78	4.997	1.78	5.199	1.78	5.282	1.78	5.174	1.78	5.289
17.85	5.621		1.785	4.996	1.785	5.198	1.785	5.281	1.785	5.174	1.785	5.289
17.9	5.619		1.79	4.995	1.79	5.197	1.79	5.28	1.79	5.173	1.79	5.289
17.95	5.619		1.795	4.995	1.795	5.197	1.795	5.28	1.795	5.173	1.795	5.288
18	5.616		1.8	4.995	1.8	5.197	1.8	5.28	1.8	5.173	1.8	5.287
18.05	5.616		1.805	4.994	1.805	5.196	1.805	5.28	1.805	5.173	1.805	5.288
18.1	5.613		1.81	4.993	1.81	5.195	1.81	5.278	1.81	5.172	1.81	5.287
18.15	5.614		1.815	4.992	1.815	5.195	1.815	5.278	1.815	5.172	1.815	5.286
18.2	5.611		1.82	4.992	1.82	5.195	1.82	5.279	1.82	5.172	1.82	5.286
18.25	5.612		1.825	4.992	1.825	5.194	1.825	5.278	1.825	5.172	1.825	5.286
18.3	5.609		1.83	4.99	1.83	5.193	1.83	5.277	1.83	5.171	1.83	5.286
18.35	5.609		1.835	4.99	1.835	5.193	1.835	5.277	1.835	5.171	1.835	5.285
18.4	5.605		1.84	4.99	1.84	5.193	1.84	5.277	1.84	5.171	1.84	5.284
18.45	5.604		1.845	4.989	1.845	5.192	1.845	5.276	1.845	5.171	1.845	5.285
18.5	5.601		1.85	4.988	1.85	5.191	1.85	5.275	1.85	5.17	1.85	5.284
18.55	5.601		1.855	4.988	1.855	5.191	1.855	5.275	1.855	5.169	1.855	5.283
18.6	5.598		1.86	4.988	1.86	5.191	1.86	5.275	1.86	5.17	1.86	5.283
18.65	5.599		1.865	4.987	1.865	5.19	1.865	5.274	1.865	5.17	1.865	5.283
18.7	5.595		1.87	4.986	1.87	5.189	1.87	5.273	1.87	5.169	1.87	5.283
18.75	5.593		1.875	4.985	1.875	5.189	1.875	5.273	1.875	5.168	1.875	5.282
18.8	5.588		1.88	4.985	1.88	5.189	1.88	5.273	1.88	5.169	1.88	5.281
18.85	5.586		1.885	4.984	1.885	5.188	1.885	5.273	1.885	5.168	1.885	5.281
18.9	5.579		1.89	4.983	1.89	5.187	1.89	5.272	1.89	5.167	1.89	5.281
18.95	5.575		1.895	4.983	1.895	5.187	1.895	5.272	1.895	5.167	1.895	5.28
19	5.568		1.9	4.983	1.9	5.187	1.9	5.272	1.9	5.167	1.9	5.28
19.05	5.564		1.905	4.982	1.905	5.186	1.905	5.271	1.905	5.167	1.905	5.28
19.1	5.556		1.91	4.981	1.91	5.185	1.91	5.27	1.91	5.166	1.91	5.279
19.15	5.55		1.915	4.981	1.915	5.185	1.915	5.27	1.915	5.166	1.915	5.278
[truncated: 23,729 more rows]
